# Supplementary material for: (3aR*,6S*,7aR*)-7a-Chloro-6-methyl-2-(4-methyl­phenyl­sulfon­yl)-2,3,3a,6,7,7a-hexa­hydro-3a,6-ep­oxy-1H-isoindole
Source: Acta Crystallogr Sect E Struct Rep Online. 2012 Mar 17;68(Pt 4):o1102–3. doi: 10.1107/S1600536812009658 (PMC3344053; doi:10.1107/S1600536812009658)
Supplement: Supplementary file 1 [file e-68-o1102-sup1.cif]

##############################################################################
#                                                                            #
# This CIF contains the data in a paper accepted for publication in          #
# Acta Crystallographica Section E. It conforms to the requirements of       #
# Notes for Authors for Acta Crystallographica Section E, and has been       #
# peer reviewed under the auspices of the IUCr Commission on Journals.       #
#                                                                            #
# Full details of the Crystallographic Information File format               #
# are given in the paper "The Crystallographic Information File (CIF):       #
# a New Standard Archive File for Crystallography" by S. R. Hall, F. H.      #
# Allen and I. D. Brown [Acta Cryst. (1991), A47, 655-685].                  #
#                                                                            #
# The current version of the core CIF dictionary is obtainable from          #
# ftp://ftp.iucr.org/pub/cif_core.dic.                                       #
#                                                                            #
# Software is freely available for graphical display of the structure(s)     #
# in this CIF. For information consult the CIF software page                 #
# http://www.iucr.org/resources/cif/software.                                #
#                                                                            #
# This file may be used for bona fide research purposes within the           #
# scientific community so long as proper attribution is given to the journal # 
# article from which it was obtained.                                        #
#                                                                            #
##############################################################################
data_I
_audit_creation_method     SHELXL-97
_chemical_name_systematic
;
(3a<i>R</i>*,6<i>S</i>*,7a<i>R</i>*)-7a-Chloro-6-methyl-2-(4-
methylphenylsulfonyl)-2,3,3a,6,7,7a-hexahydro-3a,6-epoxy-1<i>H</i>-isoindole
;
_chemical_name_common     ?
_chemical_formula_moiety     'C16 H18 Cl N O3 S'
_chemical_formula_sum     'C16 H18 Cl N O3 S'
_chemical_formula_iupac     'C16 H18 Cl N O3 S'
_chemical_formula_weight     339.82
_chemical_melting_point     ?
_symmetry_cell_setting     monoclinic
_symmetry_space_group_name_H-M     'P 21/c'
_symmetry_space_group_name_Hall     '-P 2ybc'
loop_
    _symmetry_equiv_pos_as_xyz
    'x, y, z'
    '-x, y+1/2, -z+1/2'
    '-x, -y, -z'
    'x, -y-1/2, z-1/2'
_cell_length_a     10.0523(5)
_cell_length_b     15.5135(6)
_cell_length_c     11.2729(6)
_cell_angle_alpha     90.00
_cell_angle_beta     114.800(4)
_cell_angle_gamma     90.00
_cell_volume     1595.84(13)
_cell_formula_units_Z     4
_cell_measurement_reflns_used     18547
_cell_measurement_theta_min     1.99
_cell_measurement_theta_max     27.99
_cell_measurement_temperature     296
_exptl_crystal_description     block
_exptl_crystal_colour     colourless
_exptl_crystal_size_max     0.780
_exptl_crystal_size_mid     0.717
_exptl_crystal_size_min     0.600
_exptl_crystal_density_diffrn     1.414
_exptl_crystal_density_meas     ?
_exptl_crystal_density_method     'not measured'
_exptl_crystal_F_000     712
_exptl_absorpt_coefficient_mu     0.382
_exptl_absorpt_correction_type     integration
_exptl_absorpt_process_details     '(X-RED; Stoe & Cie, 2001)'
_exptl_absorpt_correction_T_min     0.746
_exptl_absorpt_correction_T_max     0.843
_exptl_special_details     ?
_diffrn_ambient_temperature     296
_diffrn_radiation_type     MoK\a
_diffrn_radiation_wavelength     0.71073
_diffrn_radiation_source     'fine-focus sealed tube'
_diffrn_radiation_monochromator     graphite
_diffrn_measurement_device_type     'Stoe IPDS 2'
_diffrn_measurement_method     'rotation method'
_diffrn_detector_area_resol_mean     6.67
_diffrn_reflns_number     18547
_diffrn_reflns_av_R_equivalents     0.0259
_diffrn_reflns_av_sigmaI/netI     0.0154
_diffrn_reflns_theta_min     2.23
_diffrn_reflns_theta_max     26.50
_diffrn_reflns_theta_full     26.50
_diffrn_measured_fraction_theta_max     1.000
_diffrn_measured_fraction_theta_full     1.000
_diffrn_reflns_limit_h_min     -12
_diffrn_reflns_limit_h_max     12
_diffrn_reflns_limit_k_min     -19
_diffrn_reflns_limit_k_max     19
_diffrn_reflns_limit_l_min     -14
_diffrn_reflns_limit_l_max     14
_diffrn_standards_number     ?
_diffrn_standards_interval_count     ?
_diffrn_standards_interval_time     ?
_diffrn_standards_decay_%     ?
_refine_special_details
;
Refinement of <i>F</i>^2^ against ALL reflections. The weighted <i>R</i>-factor
<i>wR</i> and goodness of fit <i>S</i> are based on <i>F</i>^2^, conventional
<i>R</i>-factors <i>R</i> are based on <i>F</i>, with <i>F</i> set to zero for
negative <i>F</i>^2^. The threshold expression of <i>F</i>^2^ >
\s(<i>F</i>^2^) is used only for calculating <i>R</i>-factors(gt) <i>etc</i>.
and is not relevant to the choice of reflections for refinement.
<i>R</i>-factors based on <i>F</i>^2^ are statistically about twice as large
as those based on <i>F</i>, and <i>R</i>- factors based on ALL data will be
even larger.
;
_reflns_number_total     3312
_reflns_number_gt     2841
_reflns_threshold_expression     I>2\s(I)
_refine_ls_structure_factor_coef     Fsqd
_refine_ls_matrix_type     full
_refine_ls_R_factor_all     0.0470
_refine_ls_R_factor_gt     0.0383
_refine_ls_wR_factor_gt     0.0968
_refine_ls_wR_factor_ref     0.1011
_refine_ls_goodness_of_fit_ref     1.054
_refine_ls_restrained_S_all     1.054
_refine_ls_number_reflns     3312
_refine_ls_number_parameters     201
_refine_ls_number_restraints     0
_refine_ls_hydrogen_treatment     constr
_refine_ls_weighting_scheme     calc
_refine_ls_weighting_details
         'calc w=1/[\s^2^(Fo^2^)+(0.0510P)^2^+0.5399P] where P=(Fo^2^+2Fc^2^)/3'
_atom_sites_solution_hydrogens     geom
_atom_sites_solution_primary     direct
_atom_sites_solution_secondary     difmap
_refine_ls_shift/su_max     0.001
_refine_ls_shift/su_mean     0.000
_refine_diff_density_max     0.340
_refine_diff_density_min     -0.366
_refine_ls_extinction_method     none
_refine_ls_extinction_coef     ?
loop_
    _atom_type_symbol
    _atom_type_description
    _atom_type_scat_dispersion_real
    _atom_type_scat_dispersion_imag
    _atom_type_scat_source
    'C' 'C' 0.0033 0.0016
                         'International Tables Vol C Tables 4.2.6.8 and 6.1.1.4'
    'H' 'H' 0.0000 0.0000
                         'International Tables Vol C Tables 4.2.6.8 and 6.1.1.4'
    'Cl' 'Cl' 0.1484 0.1585
                         'International Tables Vol C Tables 4.2.6.8 and 6.1.1.4'
    'N' 'N' 0.0061 0.0033
                         'International Tables Vol C Tables 4.2.6.8 and 6.1.1.4'
    'O' 'O' 0.0106 0.0060
                         'International Tables Vol C Tables 4.2.6.8 and 6.1.1.4'
    'S' 'S' 0.1246 0.1234
                         'International Tables Vol C Tables 4.2.6.8 and 6.1.1.4'
_computing_data_collection     'X-AREA (Stoe & Cie, 2002)'
_computing_cell_refinement     'X-AREA (Stoe & Cie, 2002)'
_computing_data_reduction     'X-RED32 (Stoe & Cie, 2002)'
_computing_structure_solution     'SHELXS97 (Sheldrick, 2008)'
_computing_structure_refinement     'SHELXL97 (Sheldrick, 2008)'
_computing_molecular_graphics     'ORTEP-3 for Windows (Farrugia, 1997)'
_computing_publication_material     'WinGX (Farrugia, 1999)'
loop_
    _atom_site_type_symbol
    _atom_site_label
    _atom_site_fract_x
    _atom_site_fract_y
    _atom_site_fract_z
    _atom_site_U_iso_or_equiv
    _atom_site_adp_type
    _atom_site_calc_flag
    _atom_site_refinement_flags
    _atom_site_occupancy
    _atom_site_symmetry_multiplicity
    _atom_site_disorder_assembly
    _atom_site_disorder_group
    C C10 0.4256(2) 0.89806(12) 0.5996(2) 0.0456(4) Uani d . 1 1 . .
    H H10A 0.4404 0.9512 0.5614 0.055 Uiso calc R 1 1 . .
    H H10B 0.4544 0.9065 0.6923 0.055 Uiso calc R 1 1 . .
    C C11 0.2649(2) 0.86575(12) 0.52936(19) 0.0454(4) Uani d . 1 1 . .
    C C12 0.2241(2) 0.86741(15) 0.3842(2) 0.0569(5) Uani d . 1 1 . .
    H H12 0.1614 0.9066 0.3244 0.068 Uiso calc R 1 1 . .
    C C13 0.2935(2) 0.80336(14) 0.35758(19) 0.0524(5) Uani d . 1 1 . .
    H H13 0.2893 0.7876 0.2765 0.063 Uiso calc R 1 1 . .
    C C16 0.1574(3) 0.90085(17) 0.5776(3) 0.0670(6) Uani d . 1 1 . .
    H H16A 0.0624 0.8764 0.5276 0.101 Uiso calc R 1 1 . .
    H H16B 0.1522 0.9624 0.5680 0.101 Uiso calc R 1 1 . .
    H H16C 0.1888 0.8862 0.6681 0.101 Uiso calc R 1 1 . .
    O O1 0.61916(15) 0.52146(9) 0.65522(14) 0.0526(3) Uani d . 1 1 . .
    O O2 0.79916(16) 0.62551(11) 0.80370(14) 0.0587(4) Uani d . 1 1 . .
    O O3 0.28849(13) 0.77360(8) 0.55435(12) 0.0413(3) Uani d . 1 1 . .
    C C1 0.77799(19) 0.60653(11) 0.56803(19) 0.0411(4) Uani d . 1 1 . .
    C C2 0.7250(2) 0.55616(12) 0.4569(2) 0.0460(4) Uani d . 1 1 . .
    H H2 0.6428 0.5217 0.4375 0.055 Uiso calc R 1 1 . .
    C C3 0.7952(2) 0.55757(13) 0.3748(2) 0.0520(5) Uani d . 1 1 . .
    H H3 0.7594 0.5236 0.2999 0.062 Uiso calc R 1 1 . .
    C C4 0.9179(2) 0.60826(14) 0.4013(2) 0.0530(5) Uani d . 1 1 . .
    C C5 0.9670(2) 0.65924(15) 0.5121(3) 0.0627(6) Uani d . 1 1 . .
    H H5 1.0481 0.6945 0.5308 0.075 Uiso calc R 1 1 . .
    C C6 0.8985(2) 0.65894(14) 0.5953(2) 0.0562(5) Uani d . 1 1 . .
    H H6 0.9331 0.6937 0.6693 0.067 Uiso calc R 1 1 . .
    C C7 0.9952(3) 0.60749(19) 0.3123(3) 0.0746(7) Uani d . 1 1 . .
    H H7A 1.0581 0.5580 0.3314 0.112 Uiso calc R 1 1 . .
    H H7B 1.0526 0.6590 0.3257 0.112 Uiso calc R 1 1 . .
    H H7C 0.9241 0.6050 0.2230 0.112 Uiso calc R 1 1 . .
    C C8 0.5981(2) 0.76445(12) 0.68794(18) 0.0433(4) Uani d . 1 1 . .
    H H8A 0.7017 0.7778 0.7207 0.052 Uiso calc R 1 1 . .
    H H8B 0.5676 0.7709 0.7585 0.052 Uiso calc R 1 1 . .
    C C9 0.50862(19) 0.82243(11) 0.57366(17) 0.0388(4) Uani d . 1 1 . .
    C C14 0.38083(19) 0.76143(11) 0.48755(16) 0.0377(4) Uani d . 1 1 . .
    C C15 0.4437(2) 0.67277(12) 0.5043(2) 0.0465(4) Uani d . 1 1 . .
    H H15A 0.3726 0.6299 0.5025 0.056 Uiso calc R 1 1 . .
    H H15B 0.4764 0.6595 0.4367 0.056 Uiso calc R 1 1 . .
    Cl Cl1 0.61872(6) 0.85248(4) 0.48951(6) 0.06283(18) Uani d . 1 1 . .
    N N1 0.56832(16) 0.67646(10) 0.63391(15) 0.0429(4) Uani d . 1 1 . .
    S S1 0.69313(5) 0.60262(3) 0.67681(5) 0.04233(14) Uani d . 1 1 . .
loop_
    _atom_site_aniso_label
    _atom_site_aniso_U_11
    _atom_site_aniso_U_22
    _atom_site_aniso_U_33
    _atom_site_aniso_U_12
    _atom_site_aniso_U_13
    _atom_site_aniso_U_23
    C10 0.0524(11) 0.0356(9) 0.0507(11) -0.0016(8) 0.0233(9) -0.0048(8)
    C11 0.0477(10) 0.0396(9) 0.0482(10) 0.0060(8) 0.0194(9) -0.0017(8)
    C12 0.0608(13) 0.0518(12) 0.0460(11) 0.0136(10) 0.0106(10) 0.0068(9)
    C13 0.0617(12) 0.0560(12) 0.0343(9) 0.0062(10) 0.0150(9) -0.0004(8)
    C16 0.0531(12) 0.0716(15) 0.0790(16) 0.0095(11) 0.0304(12) -0.0167(13)
    O1 0.0568(8) 0.0384(7) 0.0644(9) -0.0005(6) 0.0272(7) 0.0103(6)
    O2 0.0523(8) 0.0646(10) 0.0461(8) 0.0066(7) 0.0079(7) 0.0030(7)
    O3 0.0394(6) 0.0404(7) 0.0464(7) -0.0014(5) 0.0202(6) 0.0000(5)
    C1 0.0347(9) 0.0351(9) 0.0498(10) 0.0034(7) 0.0141(8) 0.0043(8)
    C2 0.0425(9) 0.0377(10) 0.0560(11) -0.0035(8) 0.0191(9) 0.0003(8)
    C3 0.0515(11) 0.0491(12) 0.0552(11) 0.0028(9) 0.0222(10) -0.0006(9)
    C4 0.0419(10) 0.0527(12) 0.0673(13) 0.0126(9) 0.0258(10) 0.0169(10)
    C5 0.0428(11) 0.0602(13) 0.0863(17) -0.0092(10) 0.0282(12) 0.0013(12)
    C6 0.0413(10) 0.0536(12) 0.0699(14) -0.0096(9) 0.0195(10) -0.0109(10)
    C7 0.0634(14) 0.0879(19) 0.0885(18) 0.0160(13) 0.0475(14) 0.0213(15)
    C8 0.0438(10) 0.0382(9) 0.0429(9) -0.0027(7) 0.0132(8) -0.0068(7)
    C9 0.0436(9) 0.0352(9) 0.0428(9) -0.0058(7) 0.0233(8) -0.0024(7)
    C14 0.0386(9) 0.0379(9) 0.0357(9) -0.0002(7) 0.0148(7) -0.0035(7)
    C15 0.0402(9) 0.0401(10) 0.0494(11) 0.0012(8) 0.0094(8) -0.0076(8)
    Cl1 0.0688(3) 0.0623(3) 0.0770(4) -0.0109(3) 0.0498(3) 0.0005(3)
    N1 0.0385(8) 0.0383(8) 0.0441(8) 0.0008(6) 0.0097(7) -0.0032(6)
    S1 0.0401(2) 0.0385(2) 0.0444(3) 0.00261(18) 0.01385(19) 0.00562(19)
_geom_special_details
;
All e.s.d.'s (except the e.s.d. in the dihedral angle between two l.s. planes)
are estimated using the full covariance matrix. The cell e.s.d.'s are taken
into account individually in the estimation of e.s.d.'s in distances, angles
and torsion angles; correlations between e.s.d.'s in cell parameters are only
used when they are defined by crystal symmetry. An approximate (isotropic)
treatment of cell e.s.d.'s is used for estimating e.s.d.'s involving l.s.
planes.
;
loop_
    _geom_bond_atom_site_label_1
    _geom_bond_atom_site_label_2
    _geom_bond_site_symmetry_2
    _geom_bond_distance
    _geom_bond_publ_flag
    C10 C9 . 1.537(2) ?
    C10 C11 . 1.554(3) ?
    C10 H10A . 0.9700 ?
    C10 H10B . 0.9700 ?
    C11 O3 . 1.457(2) ?
    C11 C16 . 1.501(3) ?
    C11 C12 . 1.511(3) ?
    C12 C13 . 1.319(3) ?
    C12 H12 . 0.9300 ?
    C13 C14 . 1.504(3) ?
    C13 H13 . 0.9300 ?
    C16 H16A . 0.9600 ?
    C16 H16B . 0.9600 ?
    C16 H16C . 0.9600 ?
    O1 S1 . 1.4302(14) ?
    O2 S1 . 1.4245(15) ?
    O3 C14 . 1.432(2) ?
    C1 C2 . 1.380(3) ?
    C1 C6 . 1.382(3) ?
    C1 S1 . 1.7643(19) ?
    C2 C3 . 1.380(3) ?
    C2 H2 . 0.9300 ?
    C3 C4 . 1.385(3) ?
    C3 H3 . 0.9300 ?
    C4 C5 . 1.383(3) ?
    C4 C7 . 1.505(3) ?
    C5 C6 . 1.377(3) ?
    C5 H5 . 0.9300 ?
    C6 H6 . 0.9300 ?
    C7 H7A . 0.9600 ?
    C7 H7B . 0.9600 ?
    C7 H7C . 0.9600 ?
    C8 N1 . 1.473(2) ?
    C8 C9 . 1.518(3) ?
    C8 H8A . 0.9700 ?
    C8 H8B . 0.9700 ?
    C9 C14 . 1.563(2) ?
    C9 Cl1 . 1.7952(17) ?
    C14 C15 . 1.492(2) ?
    C15 N1 . 1.473(2) ?
    C15 H15A . 0.9700 ?
    C15 H15B . 0.9700 ?
    N1 S1 . 1.6159(16) ?
loop_
    _geom_angle_atom_site_label_1
    _geom_angle_atom_site_label_2
    _geom_angle_atom_site_label_3
    _geom_angle_site_symmetry_1
    _geom_angle_site_symmetry_3
    _geom_angle
    _geom_angle_publ_flag
    C9 C10 C11 . . 100.86(14) ?
    C9 C10 H10A . . 111.6 ?
    C11 C10 H10A . . 111.6 ?
    C9 C10 H10B . . 111.6 ?
    C11 C10 H10B . . 111.6 ?
    H10A C10 H10B . . 109.4 ?
    O3 C11 C16 . . 111.69(17) ?
    O3 C11 C12 . . 100.03(15) ?
    C16 C11 C12 . . 118.48(19) ?
    O3 C11 C10 . . 99.65(14) ?
    C16 C11 C10 . . 116.82(17) ?
    C12 C11 C10 . . 107.31(17) ?
    C13 C12 C11 . . 107.74(18) ?
    C13 C12 H12 . . 126.1 ?
    C11 C12 H12 . . 126.1 ?
    C12 C13 C14 . . 104.62(17) ?
    C12 C13 H13 . . 127.7 ?
    C14 C13 H13 . . 127.7 ?
    C11 C16 H16A . . 109.5 ?
    C11 C16 H16B . . 109.5 ?
    H16A C16 H16B . . 109.5 ?
    C11 C16 H16C . . 109.5 ?
    H16A C16 H16C . . 109.5 ?
    H16B C16 H16C . . 109.5 ?
    C14 O3 C11 . . 96.70(13) ?
    C2 C1 C6 . . 120.26(19) ?
    C2 C1 S1 . . 119.75(14) ?
    C6 C1 S1 . . 119.98(16) ?
    C3 C2 C1 . . 119.22(18) ?
    C3 C2 H2 . . 120.4 ?
    C1 C2 H2 . . 120.4 ?
    C2 C3 C4 . . 121.6(2) ?
    C2 C3 H3 . . 119.2 ?
    C4 C3 H3 . . 119.2 ?
    C5 C4 C3 . . 117.9(2) ?
    C5 C4 C7 . . 121.2(2) ?
    C3 C4 C7 . . 120.9(2) ?
    C6 C5 C4 . . 121.5(2) ?
    C6 C5 H5 . . 119.3 ?
    C4 C5 H5 . . 119.3 ?
    C5 C6 C1 . . 119.5(2) ?
    C5 C6 H6 . . 120.3 ?
    C1 C6 H6 . . 120.3 ?
    C4 C7 H7A . . 109.5 ?
    C4 C7 H7B . . 109.5 ?
    H7A C7 H7B . . 109.5 ?
    C4 C7 H7C . . 109.5 ?
    H7A C7 H7C . . 109.5 ?
    H7B C7 H7C . . 109.5 ?
    N1 C8 C9 . . 104.64(14) ?
    N1 C8 H8A . . 110.8 ?
    C9 C8 H8A . . 110.8 ?
    N1 C8 H8B . . 110.8 ?
    C9 C8 H8B . . 110.8 ?
    H8A C8 H8B . . 108.9 ?
    C8 C9 C10 . . 117.81(15) ?
    C8 C9 C14 . . 102.03(13) ?
    C10 C9 C14 . . 102.13(14) ?
    C8 C9 Cl1 . . 108.97(13) ?
    C10 C9 Cl1 . . 113.96(13) ?
    C14 C9 Cl1 . . 110.94(12) ?
    O3 C14 C15 . . 112.85(15) ?
    O3 C14 C13 . . 102.29(14) ?
    C15 C14 C13 . . 124.43(16) ?
    O3 C14 C9 . . 97.98(12) ?
    C15 C14 C9 . . 106.57(14) ?
    C13 C14 C9 . . 109.59(15) ?
    N1 C15 C14 . . 103.22(14) ?
    N1 C15 H15A . . 111.1 ?
    C14 C15 H15A . . 111.1 ?
    N1 C15 H15B . . 111.1 ?
    C14 C15 H15B . . 111.1 ?
    H15A C15 H15B . . 109.1 ?
    C15 N1 C8 . . 112.74(14) ?
    C15 N1 S1 . . 119.98(12) ?
    C8 N1 S1 . . 122.37(12) ?
    O2 S1 O1 . . 120.46(9) ?
    O2 S1 N1 . . 106.49(9) ?
    O1 S1 N1 . . 106.87(8) ?
    O2 S1 C1 . . 108.24(9) ?
    O1 S1 C1 . . 106.29(9) ?
    N1 S1 C1 . . 107.98(8) ?
loop_
    _geom_torsion_atom_site_label_1
    _geom_torsion_atom_site_label_2
    _geom_torsion_atom_site_label_3
    _geom_torsion_atom_site_label_4
    _geom_torsion_site_symmetry_1
    _geom_torsion_site_symmetry_2
    _geom_torsion_site_symmetry_3
    _geom_torsion_site_symmetry_4
    _geom_torsion
    _geom_torsion_publ_flag
    C9 C10 C11 O3 . . . . 34.16(17) ?
    C9 C10 C11 C16 . . . . 154.56(19) ?
    C9 C10 C11 C12 . . . . -69.61(18) ?
    O3 C11 C12 C13 . . . . -30.6(2) ?
    C16 C11 C12 C13 . . . . -152.2(2) ?
    C10 C11 C12 C13 . . . . 72.9(2) ?
    C11 C12 C13 C14 . . . . -0.8(2) ?
    C16 C11 O3 C14 . . . . 174.89(17) ?
    C12 C11 O3 C14 . . . . 48.62(16) ?
    C10 C11 O3 C14 . . . . -61.04(15) ?
    C6 C1 C2 C3 . . . . 1.2(3) ?
    S1 C1 C2 C3 . . . . -177.82(15) ?
    C1 C2 C3 C4 . . . . 0.0(3) ?
    C2 C3 C4 C5 . . . . -1.2(3) ?
    C2 C3 C4 C7 . . . . 178.6(2) ?
    C3 C4 C5 C6 . . . . 1.1(3) ?
    C7 C4 C5 C6 . . . . -178.7(2) ?
    C4 C5 C6 C1 . . . . 0.1(3) ?
    C2 C1 C6 C5 . . . . -1.3(3) ?
    S1 C1 C6 C5 . . . . 177.75(17) ?
    N1 C8 C9 C10 . . . . 137.96(16) ?
    N1 C8 C9 C14 . . . . 27.15(17) ?
    N1 C8 C9 Cl1 . . . . -90.22(14) ?
    C11 C10 C9 C8 . . . . -108.28(17) ?
    C11 C10 C9 C14 . . . . 2.47(17) ?
    C11 C10 C9 Cl1 . . . . 122.17(14) ?
    C11 O3 C14 C15 . . . . 173.57(15) ?
    C11 O3 C14 C13 . . . . -50.39(16) ?
    C11 O3 C14 C9 . . . . 61.76(14) ?
    C12 C13 C14 O3 . . . . 32.9(2) ?
    C12 C13 C14 C15 . . . . 162.03(19) ?
    C12 C13 C14 C9 . . . . -70.3(2) ?
    C8 C9 C14 O3 . . . . 83.30(14) ?
    C10 C9 C14 O3 . . . . -38.96(16) ?
    Cl1 C9 C14 O3 . . . . -160.76(11) ?
    C8 C9 C14 C15 . . . . -33.50(18) ?
    C10 C9 C14 C15 . . . . -155.76(15) ?
    Cl1 C9 C14 C15 . . . . 82.44(16) ?
    C8 C9 C14 C13 . . . . -170.56(15) ?
    C10 C9 C14 C13 . . . . 67.19(17) ?
    Cl1 C9 C14 C13 . . . . -54.62(17) ?
    O3 C14 C15 N1 . . . . -80.61(17) ?
    C13 C14 C15 N1 . . . . 154.70(18) ?
    C9 C14 C15 N1 . . . . 25.80(18) ?
    C14 C15 N1 C8 . . . . -8.4(2) ?
    C14 C15 N1 S1 . . . . -164.23(13) ?
    C9 C8 N1 C15 . . . . -12.7(2) ?
    C9 C8 N1 S1 . . . . 142.44(13) ?
    C15 N1 S1 O2 . . . . 178.27(15) ?
    C8 N1 S1 O2 . . . . 24.88(17) ?
    C15 N1 S1 O1 . . . . -51.77(16) ?
    C8 N1 S1 O1 . . . . 154.84(15) ?
    C15 N1 S1 C1 . . . . 62.21(16) ?
    C8 N1 S1 C1 . . . . -91.18(16) ?
    C2 C1 S1 O2 . . . . 153.66(15) ?
    C6 C1 S1 O2 . . . . -25.36(19) ?
    C2 C1 S1 O1 . . . . 22.93(17) ?
    C6 C1 S1 O1 . . . . -156.09(16) ?
    C2 C1 S1 N1 . . . . -91.44(16) ?
    C6 C1 S1 N1 . . . . 89.54(17) ?
loop_
    _geom_hbond_atom_site_label_D
    _geom_hbond_atom_site_label_H
    _geom_hbond_atom_site_label_A
    _geom_hbond_site_symmetry_A
    _geom_hbond_distance_DH
    _geom_hbond_distance_HA
    _geom_hbond_distance_DA
    _geom_hbond_angle_DHA
    C2 H2 O1 3_666 0.93 2.48 3.368(2) 159.1
    C5 H5 O3 1_655 0.93 2.62 3.539(2) 168.9
    C13 H13 O3 4_575 0.93 2.67 3.601(2) 174.0
data_global
_journal_date_recd_electronic     2012-02-20
_journal_date_accepted     2012-03-05
_journal_name_full     'Acta Crystallographica, Section E'
_journal_year     2012
_journal_volume     68
_journal_issue      4
_journal_page_first     o1102
_journal_page_last     o1103
_journal_paper_category     QO
_journal_paper_doi     10.1107/S1600536812009658
_journal_coeditor_code     ZQ2155
_publ_contact_author_name     'Ersin Temel'
_publ_contact_author_address
;
Ondokuz May\?is University
Faculty of Arts and Sciences
Department of Physics
55139 Samsun
Turkey
;
_publ_contact_author_email     etemel@omu.edu.tr
_publ_contact_author_fax     '+90-324-3610047'
_publ_contact_author_phone     '+90-532-7905920'
_publ_section_title
;\
(3a<i>R</i>*,6<i>S</i>*,7a<i>R</i>*)-7a-Chloro-6-methyl-2-(4-\
methylphenylsulfonyl)-2,3,3a,6,7,7a-hexahydro-3a,6-epoxy-1<i>H</i>-isoindole
;
loop_
    _publ_author_name
    _publ_author_address
    'Temel, Ersin '
;    Ondokuz May\?is University
     Arts and Sciences Faculty
     Department of Physics
     55139 Samsun
     Turkey
;
    'Demircan, Ayd\?in '
;
     Nigde University
     Faculty of Arts and Sciences
     Department of Chemistry
     51240 Nigde
     Turkey
;
    'Beyazova, G\"ozde'
;
     Nigde University
     Faculty of Arts and Sciences
     Department of Chemistry
     51240 Nigde
     Turkey
;
    'B\"uy\"ukg\"ung\"or, Orhan'
;    Ondokuz May\?is University
     Arts and Sciences Faculty
     Department of Physics
     55139 Samsun
     Turkey
;
