# Supplementary material for: (3aR*,6S*,7aR*)-7a-Chloro-6-methyl-2-(4-methyl­phenyl­sulfon­yl)-2,3,3a,6,7,7a-hexa­hydro-3a,6-ep­oxy-1H-isoindole
Source: Acta Crystallogr Sect E Struct Rep Online. 2012 Mar 17;68(Pt 4):o1102–3. doi: 10.1107/S1600536812009658 (PMC3344053; doi:10.1107/S1600536812009658)
Supplement: Supplementary file 2 [file e-68-o1102-Isup2.hkl]

#
# h,k,l, Fc-squared, Fo-squared, sigma(Fo-squared) and status flag
#
data_I
_shelx_title ' ersin16 in P 21/c'
_shelx_refln_list_code          4
_shelx_F_calc_maximum      178.81
_exptl_crystal_F_000       712.00
_reflns_d_resolution_high  0.7965
 
loop_
 _symmetry_equiv_pos_as_xyz
 'x, y, z'
 '-x, y+1/2, -z+1/2'
 '-x, -y, -z'
 'x, -y-1/2, z-1/2'
 
_cell_length_a    10.0523
_cell_length_b    15.5135
_cell_length_c    11.2729
_cell_angle_alpha  90.000
_cell_angle_beta  114.800
_cell_angle_gamma  90.000
 
_shelx_F_squared_multiplier     1.000
 
loop_
 _refln_index_h
 _refln_index_k
 _refln_index_l
 _refln_F_squared_calc
 _refln_F_squared_meas
 _refln_F_squared_sigma
 _refln_observed_status
   1   0   0    12293.98    12297.36     33.27 o
   2   0   0     4127.35     4046.12     39.76 o
   3   0   0     4427.24     4071.05     23.59 o
   4   0   0        2.49        1.37      2.52 o
   5   0   0      570.81      594.95      4.17 o
   6   0   0      523.67      537.89      4.08 o
   7   0   0      173.69      141.62      3.17 o
   8   0   0       66.71       64.17      3.20 o
   9   0   0      108.39       95.39      3.97 o
  10   0   0      541.13      485.74     19.21 o
  11   0   0        0.87        3.09      4.76 o
   1   1   0     1578.04     1666.24      8.53 o
   2   1   0      116.46       78.60      2.35 o
   3   1   0     4006.54     4102.84     23.75 o
   4   1   0        3.39        8.17      1.87 o
   5   1   0       72.09       47.42      1.93 o
   6   1   0      863.53      852.35      4.64 o
   7   1   0        2.47        1.49      1.84 o
   8   1   0       52.39       49.02      2.23 o
   9   1   0      103.15       87.39      2.62 o
  10   1   0       31.64       30.09      2.86 o
  11   1   0       64.57       69.39      3.32 o
   0   2   0     4159.39     4570.35     45.46 o
   1   2   0     3595.09     3727.19     12.10 o
   2   2   0     1580.94     1637.02      8.47 o
   3   2   0      300.97      308.05      2.82 o
   4   2   0        1.10        2.98      1.72 o
   5   2   0       69.94       80.66      1.94 o
   6   2   0      137.29      135.86      2.22 o
   7   2   0       81.40       73.88      2.09 o
   8   2   0        8.49       11.16      2.32 o
   9   2   0       43.13       44.20      2.68 o
  10   2   0        3.32        5.86      2.57 o
  11   2   0        0.71        5.56      3.17 o
   1   3   0    15710.93    15377.85    474.73 o
   2   3   0     1503.25     1475.69      6.08 o
   3   3   0     2665.11     2666.24     24.61 o
   4   3   0     4180.59     4175.75     26.42 o
   5   3   0       11.13        8.93      1.81 o
   6   3   0        0.03        1.88      1.99 o
   7   3   0       66.24       66.00      2.34 o
   8   3   0        2.38        1.98      2.37 o
   9   3   0      266.18      236.84      4.84 o
  10   3   0       15.99       17.30      2.84 o
  11   3   0      263.38      260.65      5.45 o
   0   4   0    31973.29    24948.02     42.05 o
   1   4   0     1811.05     2015.55     12.14 o
   2   4   0      200.27      180.17      2.90 o
   3   4   0      157.74      215.33      2.86 o
   4   4   0      420.76      501.00      4.18 o
   5   4   0       35.48       34.61      2.09 o
   6   4   0       10.67        9.13      2.14 o
   7   4   0       10.19       15.80      2.22 o
   8   4   0      165.88      152.51      2.68 o
   9   4   0      140.26      136.74      2.67 o
  10   4   0       41.16       35.80      2.85 o
  11   4   0       15.29       12.14      3.32 o
   1   5   0      269.69      281.04      4.09 o
   2   5   0      138.50      125.14      7.39 o
   3   5   0     2457.22     2497.55     13.87 o
   4   5   0      184.56      184.26      2.53 o
   5   5   0      289.61      283.89      3.53 o
   6   5   0      163.63      175.91      2.68 o
   7   5   0        1.35        3.57      2.47 o
   8   5   0        2.93        5.43      2.58 o
   9   5   0        0.37        2.60      2.72 o
  10   5   0       13.63       26.54      3.03 o
  11   5   0       48.77       47.93      3.35 o
   0   6   0        1.84        0.76      4.13 o
   1   6   0      794.72      876.73      7.27 o
   2   6   0     4371.56     4691.51     31.91 o
   3   6   0      222.92      232.63      3.18 o
   4   6   0      259.34      240.87      3.10 o
   5   6   0      336.20      307.21      3.25 o
   6   6   0       80.01       70.41      2.30 o
   7   6   0      261.68      269.91      2.89 o
   8   6   0      253.06      258.26      2.85 o
   9   6   0        0.86        2.56      2.74 o
  10   6   0       99.95       99.42      2.88 o
   1   7   0        4.63       20.64      2.78 o
   2   7   0      159.83      185.79      2.96 o
   3   7   0     1136.94     1268.42      7.75 o
   4   7   0      762.82      776.30      6.66 o
   5   7   0        8.35       12.73      2.23 o
   6   7   0      203.93      226.06      2.79 o
   7   7   0      349.89      349.64      3.12 o
   8   7   0       60.04       50.89      2.72 o
   9   7   0      338.48      340.60      3.30 o
  10   7   0       61.66       60.73      2.92 o
   0   8   0     2893.86     3003.10     11.47 o
   1   8   0        1.77       39.85     18.25 o
   2   8   0      960.13     1043.90      6.80 o
   3   8   0      723.42      784.63      4.99 o
   4   8   0      313.43      297.75      4.80 o
   5   8   0      454.96      442.12      4.32 o
   6   8   0       33.86       31.39      2.29 o
   7   8   0       39.74       42.44      2.47 o
   8   8   0       29.35       34.55      2.71 o
   9   8   0       22.14       22.42      2.67 o
  10   8   0       62.38       57.17      3.07 o
   1   9   0       93.15       90.93      3.08 o
   2   9   0      313.89      318.89      4.39 o
   3   9   0     1269.89     1273.70      8.57 o
   4   9   0      315.92      303.63      5.58 o
   5   9   0      186.99      178.55      2.81 o
   6   9   0      389.68      391.81      3.07 o
   7   9   0       95.16       90.13      2.59 o
   8   9   0       35.10       32.61      2.80 o
   9   9   0        1.97        5.18      2.79 o
  10   9   0       22.38       27.23      3.01 o
   0  10   0        7.42        4.55      4.05 o
   1  10   0       67.50       62.84      3.00 o
   2  10   0      155.83      165.28      3.02 o
   3  10   0       12.61       14.13      2.43 o
   4  10   0      280.67      284.82      3.63 o
   5  10   0      864.34      847.56     13.18 o
   6  10   0      196.13      189.19      2.90 o
   7  10   0      202.10      227.10      4.13 o
   8  10   0      415.65      433.55      3.48 o
   9  10   0       77.97       80.42      3.03 o
   1  11   0       17.68       18.95      2.90 o
   2  11   0       12.04       12.27      2.57 o
   3  11   0      132.12      151.02      3.03 o
   4  11   0       51.67       54.54      2.76 o
   5  11   0        5.88        8.46      2.55 o
   6  11   0        4.46       11.02      2.40 o
   7  11   0       60.14       65.20      2.65 o
   8  11   0       47.03       41.15      3.00 o
   9  11   0       48.04       49.59      2.78 o
   0  12   0       31.93       23.70      6.40 o
   1  12   0      239.43      198.02      3.35 o
   2  12   0      840.61      839.52      4.22 o
   3  12   0        0.65        2.65      2.63 o
   4  12   0      244.48      227.01      4.63 o
   5  12   0        0.41        3.93      2.57 o
   6  12   0       10.57       14.78      2.70 o
   7  12   0        2.13        4.22      2.55 o
   8  12   0        0.00        2.58      3.02 o
   9  12   0        3.39        4.37      3.00 o
   1  13   0      287.28      276.68      3.17 o
   2  13   0       71.35       56.19      2.83 o
   3  13   0       97.92      106.05      3.14 o
   4  13   0      555.09      527.65      8.36 o
   5  13   0       11.36       15.54      2.83 o
   6  13   0       81.99       85.36      3.00 o
   7  13   0        8.31       13.41      2.68 o
   8  13   0        2.49        1.03      3.04 o
   0  14   0      640.17      620.55     10.69 o
   1  14   0       96.41       83.06      2.84 o
   2  14   0       38.43       31.64      2.83 o
   3  14   0        0.51        1.67      2.59 o
   4  14   0       19.15       26.32      2.89 o
   5  14   0       99.94      110.79      3.05 o
   6  14   0       11.03       12.87      2.84 o
   7  14   0       34.00       36.81      3.19 o
   1  15   0       18.15       23.88      2.69 o
   2  15   0      137.24      132.22      3.03 o
   3  15   0      343.18      341.59      3.35 o
   4  15   0        0.02        0.62      2.70 o
   5  15   0      101.32      100.81      3.13 o
   6  15   0       80.85       94.79      3.85 o
   7  15   0       39.49       41.44      3.41 o
   0  16   0      111.45      104.26      3.62 o
   1  16   0        5.21        9.22      2.83 o
   2  16   0        0.72        3.75      2.81 o
   3  16   0      172.50      162.52      3.26 o
   4  16   0      102.04       96.84      3.41 o
   5  16   0       20.61       18.57      3.22 o
   6  16   0        9.07       14.04      3.23 o
   1  17   0      201.96      202.35      3.01 o
   2  17   0        0.27        1.84      3.07 o
   3  17   0      115.66      132.93      3.41 o
   4  17   0      241.87      239.74      4.93 o
   5  17   0        2.93        2.18      3.09 o
   0  18   0      159.98      153.34      4.19 o
   1  18   0        2.17        2.91      2.63 o
   2  18   0        6.95        8.46      2.93 o
   3  18   0        0.07       -0.02      3.33 o
   4  18   0       53.10       50.15      3.74 o
   1  19   0        0.02        5.00      3.09 o
   2  19   0       23.60       25.85      3.01 o
 -11   1   1       17.62       24.96      2.77 o
 -10   1   1        0.04        4.16      2.28 o
  -9   1   1      472.86      450.90      4.31 o
  -8   1   1      374.01      354.91      3.05 o
  -7   1   1       73.19       58.86      1.90 o
  -6   1   1       18.24       18.26      1.81 o
  -5   1   1       42.42       31.97      1.80 o
  -4   1   1      482.23      544.46      5.00 o
  -3   1   1      103.49       98.88      1.95 o
  -2   1   1     2725.00     2736.99     11.85 o
  -1   1   1      374.23      414.27      4.19 o
   0   1   1      765.77      814.84      8.09 o
   1   1   1    10187.08    10199.29     89.87 o
   2   1   1     1761.22     1774.30     14.84 o
   3   1   1     1354.21     1392.12      6.65 o
   4   1   1      348.88      270.70      3.69 o
   5   1   1      658.90      639.43      4.94 o
   6   1   1      115.44      136.86      2.50 o
   7   1   1       90.30       94.55      2.56 o
   8   1   1       35.66       39.99      2.73 o
   9   1   1        0.10        2.03      2.89 o
  10   1   1       53.86       64.87      3.19 o
  11   1   1       13.07        9.86      3.36 o
 -11   2   1       67.02       72.80      2.81 o
 -10   2   1      379.75      406.97      7.57 o
  -9   2   1       33.77       41.14      2.22 o
  -8   2   1      174.73      161.53      2.29 o
  -7   2   1      137.21      134.85      2.50 o
  -6   2   1      649.62      601.05      3.42 o
  -5   2   1      671.38      779.23      5.29 o
  -4   2   1      957.29     1000.26      5.55 o
  -3   2   1     1256.23     1371.41     10.53 o
  -2   2   1      313.73      330.93      3.02 o
  -1   2   1     6357.54     6610.62     31.52 o
   0   2   1     2739.55     3100.65     16.08 o
   1   2   1    18607.07    18526.30    462.44 o
   2   2   1    18569.08    16894.18    592.25 o
   3   2   1     3536.76     3374.89     23.86 o
   4   2   1      884.14      912.79      4.93 o
   5   2   1     1751.45     1803.65      9.95 o
   6   2   1      694.18      618.38      3.59 o
   7   2   1       31.55       35.29      2.57 o
   8   2   1      430.81      438.16      3.92 o
   9   2   1      244.59      253.13      3.95 o
  10   2   1        1.75        4.55      2.88 o
 -11   3   1        6.30        8.63      2.92 o
 -10   3   1      141.58      123.59      2.73 o
  -9   3   1     1073.51     1019.64      5.76 o
  -8   3   1      619.84      612.67      7.90 o
  -7   3   1       17.22       25.51      2.10 o
  -6   3   1       54.29       48.56      2.00 o
  -5   3   1      764.11      770.71      6.71 o
  -4   3   1      762.52      765.12      7.20 o
  -3   3   1      230.67      228.86      2.68 o
  -2   3   1     3095.19     2984.84      8.37 o
  -1   3   1     2510.22     2636.26     16.91 o
   0   3   1     4825.04     5182.39     17.01 o
   1   3   1    10531.72    10834.21    173.07 o
   2   3   1     7142.07     7520.04     82.32 o
   3   3   1      760.14      734.00      5.51 o
   4   3   1       16.98        2.73      2.32 o
   5   3   1       51.84       44.62      2.38 o
   6   3   1      114.56      122.50      2.66 o
   7   3   1      369.16      365.50      3.65 o
   8   3   1      428.68      431.83      5.23 o
   9   3   1      116.47      117.97      3.04 o
  10   3   1        0.06        0.97      2.89 o
 -11   4   1       22.74       18.01      2.94 o
 -10   4   1        1.52        0.24      2.80 o
  -9   4   1       22.55       22.52      2.66 o
  -8   4   1        8.25        8.20      2.00 o
  -7   4   1       17.96       21.07      2.09 o
  -6   4   1      510.21      514.19      3.94 o
  -5   4   1      579.11      550.49      3.17 o
  -4   4   1      959.42     1003.46      7.22 o
  -3   4   1     1227.62     1177.41      4.80 o
  -2   4   1     2058.98     1888.15      5.97 o
  -1   4   1      387.98      418.99      3.89 o
   0   4   1      836.09      942.04     11.18 o
   1   4   1     5364.03     5297.63     35.40 o
   2   4   1      316.16      291.70      4.20 o
   3   4   1       56.62       60.60      2.94 o
   4   4   1      463.59      521.42      5.68 o
   5   4   1       41.81       47.81      2.21 o
   6   4   1       24.89       25.10      2.36 o
   7   4   1        5.60        5.08      2.21 o
   8   4   1       20.93       22.52      2.62 o
   9   4   1       17.83       23.72      2.98 o
  10   4   1       44.41       48.99      3.28 o
 -11   5   1       69.02       69.86      3.33 o
 -10   5   1       56.24       54.51      2.70 o
  -9   5   1      110.25      102.90      2.65 o
  -8   5   1       50.44       42.31      2.36 o
  -7   5   1      693.09      642.10      6.83 o
  -6   5   1     1065.44     1041.52      8.89 o
  -5   5   1     1102.89     1094.11      7.90 o
  -4   5   1      222.67      265.71      2.50 o
  -3   5   1     5434.75     5475.20     37.32 o
  -2   5   1      180.22      241.96      6.40 o
  -1   5   1     2045.63     2005.72      9.14 o
   0   5   1       35.52       47.71      3.22 o
   1   5   1     3457.92     3707.17     24.17 o
   2   5   1     2996.88     2901.67     30.69 o
   3   5   1       47.04       49.45      2.51 o
   4   5   1     1168.98     1145.73      8.45 o
   5   5   1     1344.59     1323.75     16.62 o
   6   5   1       28.84       42.38      3.14 o
   7   5   1      133.21      147.60      2.67 o
   8   5   1        9.96       12.67      2.75 o
   9   5   1      197.87      200.46      4.07 o
  10   5   1      234.59      234.33      4.91 o
 -11   6   1      138.78      137.31      3.07 o
 -10   6   1      345.32      333.14      4.53 o
  -9   6   1        1.43        3.40      2.55 o
  -8   6   1      475.38      433.83      3.24 o
  -7   6   1       34.66       39.23      2.24 o
  -6   6   1       33.73       30.33      2.21 o
  -5   6   1      180.71      199.22      2.44 o
  -4   6   1      467.61      571.49      3.42 o
  -3   6   1      423.26      487.68      5.06 o
  -2   6   1       18.81       21.73      2.43 o
  -1   6   1      571.08      563.42      3.91 o
   0   6   1     1050.57     1048.92      6.93 o
   1   6   1      159.32      177.27      3.62 o
   2   6   1     8952.20     9045.29    217.14 o
   3   6   1        6.19        5.97      2.55 o
   4   6   1      154.86      167.79      2.88 o
   5   6   1      362.39      388.64      3.19 o
   6   6   1      222.99      201.61      2.75 o
   7   6   1      149.03      142.39      2.72 o
   8   6   1        1.73        3.91      2.68 o
   9   6   1       13.52       17.67      2.80 o
  10   6   1        0.42        4.21      2.94 o
 -11   7   1       12.19       15.88      2.95 o
 -10   7   1        4.65        5.59      2.63 o
  -9   7   1       18.95       21.12      2.72 o
  -8   7   1      111.31      108.88      2.58 o
  -7   7   1      316.72      304.26      3.31 o
  -6   7   1       23.02       20.68      2.02 o
  -5   7   1      310.16      301.52      3.76 o
  -4   7   1      222.64      189.76      2.95 o
  -3   7   1       90.29       70.14      2.73 o
  -2   7   1      786.96      827.70      8.68 o
  -1   7   1       82.33      118.63      2.78 o
   0   7   1      203.56      170.05      4.02 o
   1   7   1     1285.16     1350.95     14.36 o
   2   7   1      449.92      462.02      8.48 o
   3   7   1       90.85      113.82      2.70 o
   4   7   1       57.88       73.66      2.69 o
   5   7   1      231.91      233.47      2.78 o
   6   7   1      144.93      151.46      2.62 o
   7   7   1       21.28       25.08      2.58 o
   8   7   1       35.28       46.94      2.91 o
   9   7   1        0.57        1.58      3.00 o
  10   7   1        5.22        4.85      3.22 o
 -10   8   1        3.05        3.85      2.69 o
  -9   8   1       18.19       15.96      2.56 o
  -8   8   1       41.25       45.76      2.64 o
  -7   8   1        3.40        9.43      2.39 o
  -6   8   1      141.03      124.35      2.44 o
  -5   8   1     1490.38     1435.58     10.97 o
  -4   8   1      509.96      509.40      4.23 o
  -3   8   1      275.50      233.76      2.72 o
  -2   8   1     5532.69     5392.14     36.67 o
  -1   8   1     1926.22     1997.56      5.73 o
   0   8   1      214.27      266.34      4.12 o
   1   8   1     1811.33     1687.36     11.63 o
   2   8   1        7.47        9.13      2.90 o
   3   8   1       50.16       56.29      2.50 o
   4   8   1      282.58      302.70      3.33 o
   5   8   1      245.08      231.55      2.77 o
   6   8   1      351.35      334.24      3.63 o
   7   8   1        0.05        4.87      2.70 o
   8   8   1      124.64      121.36      2.94 o
   9   8   1       36.56       33.92      3.03 o
  10   8   1       36.12       44.70      3.44 o
 -10   9   1        6.30        7.78      2.69 o
  -9   9   1       67.58       60.39      2.63 o
  -8   9   1       21.01       24.18      2.38 o
  -7   9   1     1298.30     1189.30     18.78 o
  -6   9   1      487.76      476.78      6.46 o
  -5   9   1        5.77        6.38      2.31 o
  -4   9   1      310.59      288.10      3.69 o
  -3   9   1     1816.06     1820.52     10.28 o
  -2   9   1      189.64      173.64      2.97 o
  -1   9   1     1168.30     1086.77      6.47 o
   0   9   1      718.07      820.57      5.91 o
   1   9   1      940.89     1063.33      9.91 o
   2   9   1       42.90       33.25      3.16 o
   3   9   1      446.35      477.76      4.85 o
   4   9   1        2.27        3.34      2.67 o
   5   9   1       95.39       77.58      2.60 o
   6   9   1       43.31       36.19      2.47 o
   7   9   1       21.00       21.55      2.52 o
   8   9   1       39.13       49.98      2.80 o
   9   9   1       32.26       42.56      3.14 o
 -10  10   1        8.07       11.23      2.95 o
  -9  10   1        2.92        3.83      2.47 o
  -8  10   1        0.02        1.21      2.43 o
  -7  10   1      187.56      172.44      2.63 o
  -6  10   1        4.13        4.20      2.35 o
  -5  10   1      120.49      114.69      2.51 o
  -4  10   1      126.90      128.63      2.65 o
  -3  10   1      279.52      281.52      4.10 o
  -2  10   1      810.79      836.65      4.15 o
  -1  10   1      335.65      375.57      3.27 o
   0  10   1       48.98       38.12      2.90 o
   1  10   1      338.75      356.68      3.92 o
   2  10   1        7.56       13.04      2.99 o
   3  10   1        7.66       10.57      2.88 o
   4  10   1        5.51        7.82      2.98 o
   5  10   1        0.18        4.57      2.72 o
   6  10   1      134.76      121.26      2.96 o
   7  10   1       86.08       78.15      2.84 o
   8  10   1       14.38       16.88      2.98 o
   9  10   1       13.93       17.19      3.28 o
  -9  11   1       37.76       33.73      2.77 o
  -8  11   1        9.84       17.28      2.85 o
  -7  11   1        1.59        4.13      2.58 o
  -6  11   1       67.55       62.26      2.43 o
  -5  11   1       41.69       30.48      2.35 o
  -4  11   1       55.52       56.90      2.49 o
  -3  11   1      321.16      319.25      3.29 o
  -2  11   1       22.09       23.57      2.57 o
  -1  11   1     1230.95     1256.47     16.79 o
   0  11   1     1679.49     1745.23     12.53 o
   1  11   1        0.99        5.41      2.74 o
   2  11   1      859.93      796.23      4.92 o
   3  11   1      439.35      403.30      6.08 o
   4  11   1       70.22       65.48      2.88 o
   5  11   1       53.19       42.94      2.77 o
   6  11   1      233.49      223.18      3.94 o
   7  11   1       35.81       35.88      2.91 o
   8  11   1        1.73        1.10      3.04 o
   9  11   1       24.85       30.26      3.11 o
  -9  12   1       46.77       44.42      2.92 o
  -8  12   1       65.61       61.61      2.78 o
  -7  12   1       14.05       13.48      2.51 o
  -6  12   1      120.83      109.67      2.58 o
  -5  12   1      428.15      414.78      3.24 o
  -4  12   1       23.24       18.73      2.58 o
  -3  12   1     1887.81     1807.38     13.44 o
  -2  12   1     2000.73     1989.70     31.13 o
  -1  12   1       28.35       25.51      2.73 o
   0  12   1      792.54      763.98      4.12 o
   1  12   1     1018.21      955.43      5.13 o
   2  12   1       23.59       25.73      3.14 o
   3  12   1        0.18        1.22      2.47 o
   4  12   1       22.17       29.99      3.07 o
   5  12   1        6.75        2.49      2.73 o
   6  12   1       28.20       30.74      2.90 o
   7  12   1       95.46       96.32      3.14 o
   8  12   1       60.94       68.06      5.80 o
  -8  13   1        0.07        1.13      2.78 o
  -7  13   1       36.83       41.99      2.64 o
  -6  13   1       24.43       20.31      2.69 o
  -5  13   1       67.04       66.42      2.81 o
  -4  13   1       22.99       28.41      3.00 o
  -3  13   1      254.55      247.36      2.96 o
  -2  13   1        0.98       -0.92      2.72 o
  -1  13   1      570.28      570.86      3.74 o
   0  13   1      464.76      434.42      3.59 o
   1  13   1       18.83       18.12      3.20 o
   2  13   1      336.84      332.87      3.47 o
   3  13   1      172.22      176.36      3.61 o
   4  13   1      185.55      176.39      3.20 o
   5  13   1       17.89       19.39      2.77 o
   6  13   1        3.92        3.37      2.82 o
   7  13   1        0.01        3.84      3.07 o
   8  13   1       19.14       19.76      3.28 o
  -8  14   1        3.43        4.01      2.89 o
  -7  14   1        2.68        8.79      2.82 o
  -6  14   1        3.63        7.43      2.93 o
  -5  14   1       71.85       84.04      5.11 o
  -4  14   1        0.02        2.58      2.56 o
  -3  14   1      220.39      212.56      3.13 o
  -2  14   1        1.55        2.50      2.69 o
  -1  14   1        0.05        0.57      2.63 o
   0  14   1        3.68        2.93      2.73 o
   1  14   1        1.59        4.01      2.62 o
   2  14   1        0.37        0.32      2.60 o
   3  14   1        4.14        3.06      2.71 o
   4  14   1       44.97       52.02      2.94 o
   5  14   1        0.20       -1.92      3.23 o
   6  14   1        6.76        6.52      3.31 o
   7  14   1        9.80       14.76      3.30 o
  -7  15   1       35.54       30.74      3.12 o
  -6  15   1       22.30       24.70      3.21 o
  -5  15   1        4.73        4.06      2.82 o
  -4  15   1       21.00       20.02      2.70 o
  -3  15   1      128.71      126.12      3.01 o
  -2  15   1       28.01       30.32      2.50 o
  -1  15   1      210.90      218.89      4.18 o
   0  15   1      135.58      155.27      2.97 o
   1  15   1      414.06      397.92      3.73 o
   2  15   1      187.64      171.02      2.96 o
   3  15   1       21.16       29.10      2.95 o
   4  15   1      161.69      175.12      3.63 o
   5  15   1        5.44        5.85      3.24 o
   6  15   1      156.14      169.35      3.73 o
  -6  16   1       29.44       32.11      3.27 o
  -5  16   1       88.75      100.69      4.57 o
  -4  16   1       43.00       52.26      2.97 o
  -3  16   1       58.90       61.03      2.93 o
  -2  16   1      174.35      193.70      3.79 o
  -1  16   1      177.29      189.06      3.35 o
   0  16   1        6.50        7.82      2.88 o
   1  16   1      175.95      180.31      2.92 o
   2  16   1        2.32        1.75      2.45 o
   3  16   1        0.38        2.56      2.59 o
   4  16   1        0.06        3.16      3.03 o
   5  16   1       37.04       34.16      3.42 o
   6  16   1        1.63        3.00      3.57 o
  -5  17   1       11.75       14.23      3.57 o
  -4  17   1        1.77        5.01      2.89 o
  -3  17   1       13.25       13.59      2.95 o
  -2  17   1       29.73       30.48      3.80 o
  -1  17   1        0.08        0.10      2.97 o
   0  17   1       58.50       56.97      3.23 o
   1  17   1       12.92       16.61      2.72 o
   2  17   1        0.01        2.78      2.72 o
   3  17   1       15.40       19.15      2.80 o
   4  17   1        1.73        3.06      2.74 o
   5  17   1       39.12       42.18      3.34 o
  -4  18   1        3.14        2.55      3.04 o
  -3  18   1       25.71       27.88      2.97 o
  -2  18   1        2.76        4.95      2.99 o
  -1  18   1        8.72       12.90      3.09 o
   0  18   1       25.87       26.58      2.95 o
   1  18   1        2.17        1.46      2.57 o
   2  18   1      109.92      112.97      3.82 o
   3  18   1       50.85       58.41      3.00 o
  -2  19   1        9.55       10.00      3.18 o
  -1  19   1       13.38       18.39      3.11 o
   0  19   1      164.10      159.28      3.27 o
   1  19   1       68.65       64.66      3.19 o
   2  19   1      145.54      137.91      3.57 o
 -12   0   2       12.52       13.26      3.52 o
 -11   0   2        0.00        0.29      3.18 o
 -10   0   2      425.13      446.27     10.09 o
  -9   0   2      167.02      153.97      3.28 o
  -8   0   2     1038.29     1011.21      7.41 o
  -7   0   2       72.33       58.44      2.60 o
  -6   0   2      303.03      348.43      3.36 o
  -5   0   2      184.06      173.09      2.62 o
  -4   0   2     2665.45     2548.07     15.06 o
  -3   0   2       81.98      109.84      3.77 o
  -2   0   2     9215.23     9322.69     43.20 o
  -1   0   2     8233.52     8410.00     45.97 o
   0   0   2    15057.43    15330.02     78.36 o
   1   0   2      222.14      259.97      5.70 o
   2   0   2     1979.09     2175.78     17.21 o
   3   0   2      453.44      426.62      9.26 o
   4   0   2      157.35      149.69      3.89 o
   5   0   2       41.83       35.09      3.50 o
   6   0   2      899.04      908.27      6.01 o
   7   0   2       12.26       19.71      3.74 o
   8   0   2      277.00      306.71      6.29 o
   9   0   2      235.99      244.37      5.19 o
  10   0   2        1.14        4.95      5.84 o
 -12   1   2        1.33        2.85      2.69 o
 -11   1   2       24.80       21.30      2.49 o
 -10   1   2        4.71        7.57      2.30 o
  -9   1   2      180.74      173.56      2.31 o
  -8   1   2      288.51      283.91      2.88 o
  -7   1   2       85.60       85.54      1.85 o
  -6   1   2      718.89      643.55      2.74 o
  -5   1   2     1555.46     1551.43     11.36 o
  -4   1   2        9.74       21.60      3.90 o
  -3   1   2      613.42      630.72      4.52 o
  -2   1   2     2534.27     2509.40     11.50 o
  -1   1   2    13383.96    13477.89     45.85 o
   0   1   2     4456.48     4545.99     17.17 o
   1   1   2       64.39       67.20      3.41 o
   2   1   2       13.58       12.78      3.67 o
   3   1   2      264.90      250.54      3.30 o
   4   1   2      180.77      209.63      2.99 o
   5   1   2       91.05       66.33      2.64 o
   6   1   2      542.18      561.75      3.65 o
   7   1   2      566.73      533.34      3.71 o
   8   1   2        0.02        1.39      2.87 o
   9   1   2       82.72       95.60      4.01 o
  10   1   2       13.62       17.36      3.47 o
 -12   2   2       77.45       72.41      2.99 o
 -11   2   2       18.99       21.82      2.43 o
 -10   2   2        0.21       -0.05      2.15 o
  -9   2   2        5.33        8.59      2.04 o
  -8   2   2       68.18       72.41      2.05 o
  -7   2   2       25.73       23.93      1.81 o
  -6   2   2      102.02       89.99      1.82 o
  -5   2   2      334.64      322.35      3.02 o
  -4   2   2      446.28      514.31      6.09 o
  -3   2   2      173.99      179.01      2.11 o
  -2   2   2       31.21       38.81      2.03 o
  -1   2   2     2257.70     2288.01     12.06 o
   0   2   2     3429.95     3521.47     10.53 o
   1   2   2        7.17       14.90      2.82 o
   2   2   2      644.87      669.01      5.21 o
   3   2   2     1236.61     1278.20     12.82 o
   4   2   2      639.36      628.28      3.96 o
   5   2   2      118.71      128.21      2.84 o
   6   2   2       10.03        8.10      2.48 o
   7   2   2       14.21       15.14      2.59 o
   8   2   2        2.55        5.11      2.45 o
   9   2   2       20.82       24.32      2.99 o
  10   2   2        9.55       10.73      3.50 o
 -11   3   2       21.05       26.27      2.66 o
 -10   3   2       88.83       92.20      2.46 o
  -9   3   2       59.92       59.83      2.30 o
  -8   3   2       28.97       34.26      2.12 o
  -7   3   2      107.82      107.62      1.91 o
  -6   3   2      921.28      917.10      5.22 o
  -5   3   2      199.74      154.86      1.99 o
  -4   3   2      654.39      644.20      3.05 o
  -3   3   2     2354.15     2277.26      5.56 o
  -2   3   2     3089.07     3117.65      8.58 o
  -1   3   2      931.82      936.04     12.41 o
   0   3   2        1.54        1.25      2.68 o
   1   3   2     1869.29     2014.98     22.13 o
   2   3   2      192.76      205.80      3.59 o
   3   3   2       31.66       89.32     25.92 o
   4   3   2       46.37       40.73      2.42 o
   5   3   2      528.19      530.95      3.65 o
   6   3   2        2.36        0.94      2.54 o
   7   3   2      890.83      834.21     10.69 o
   8   3   2      107.67      101.49      3.01 o
   9   3   2       13.61       17.02      2.90 o
  10   3   2       29.70       36.36      3.22 o
 -11   4   2       34.06       32.06      2.75 o
 -10   4   2      325.99      335.35      3.93 o
  -9   4   2        0.09        0.90      2.34 o
  -8   4   2      758.41      728.27      4.76 o
  -7   4   2      828.59      778.87      4.03 o
  -6   4   2        0.19        5.26      1.93 o
  -5   4   2      477.32      426.35      3.67 o
  -4   4   2     4868.52     4766.69     18.74 o
  -3   4   2     3210.32     3437.74      6.09 o
  -2   4   2      774.04      751.15      4.48 o
  -1   4   2     1807.92     1839.71     13.15 o
   0   4   2     1420.05     1503.59      7.86 o
   1   4   2      183.97      192.89      4.22 o
   2   4   2     1238.31     1259.65     11.63 o
   3   4   2     2543.34     2599.40     21.06 o
   4   4   2       52.06       62.13      2.42 o
   5   4   2      832.48      761.45      6.75 o
   6   4   2     1459.57     1400.76      7.90 o
   7   4   2       13.62        8.99      2.78 o
   8   4   2       65.49       78.19      3.08 o
   9   4   2       57.06       54.69      2.99 o
  10   4   2        0.85       -0.05      3.12 o
 -11   5   2      158.49      147.27      2.92 o
 -10   5   2       48.35       55.65      2.50 o
  -9   5   2      140.14      149.80      2.41 o
  -8   5   2       46.14       45.80      2.03 o
  -7   5   2      236.73      231.20      2.38 o
  -6   5   2     1081.55     1035.93      4.97 o
  -5   5   2     1892.63     1904.42      6.38 o
  -4   5   2      402.59      428.17      3.50 o
  -3   5   2     1834.75     1920.72      8.44 o
  -2   5   2     1747.29     1769.24      6.67 o
  -1   5   2     1271.53     1246.28      9.62 o
   0   5   2        0.25        3.57      2.35 o
   1   5   2      250.70      247.19      4.82 o
   2   5   2     2631.78     2679.75     16.48 o
   3   5   2     3779.05     3798.12     30.01 o
   4   5   2        1.11        1.74      2.51 o
   5   5   2       15.10       22.24      2.52 o
   6   5   2      587.79      569.67      3.96 o
   7   5   2      187.11      158.88      3.55 o
   8   5   2       46.72       38.48      2.84 o
   9   5   2        0.38        3.23      3.09 o
  10   5   2        4.54        7.22      3.47 o
 -11   6   2        0.02        0.86      2.91 o
 -10   6   2       44.27       44.00      2.71 o
  -9   6   2        0.47        5.90      2.44 o
  -8   6   2        6.15       12.40      2.08 o
  -7   6   2       23.93       23.25      2.01 o
  -6   6   2       81.16       75.72      2.01 o
  -5   6   2      116.38      132.13      1.96 o
  -4   6   2      268.98      275.56      2.44 o
  -3   6   2      168.76      226.16      2.59 o
  -2   6   2      393.23      494.40      4.93 o
  -1   6   2     1697.04     1838.16      7.46 o
   0   6   2     2623.17     2524.26      9.42 o
   1   6   2        4.56        3.41      2.75 o
   2   6   2     1492.53     1475.51      9.98 o
   3   6   2     1876.16     1761.62     24.47 o
   4   6   2      394.76      380.54      3.94 o
   5   6   2      113.82      106.90      2.80 o
   6   6   2       14.71       17.50      2.57 o
   7   6   2       15.78       17.82      2.79 o
   8   6   2       13.37       11.38      2.89 o
   9   6   2        9.09       13.01      2.87 o
  10   6   2        0.10       -0.19      3.30 o
 -11   7   2      272.76      284.40      5.44 o
 -10   7   2       74.54       70.16      2.74 o
  -9   7   2        0.81        2.73      2.23 o
  -8   7   2      946.90      899.07     12.37 o
  -7   7   2      199.04      193.90      4.29 o
  -6   7   2      186.70      173.59      2.41 o
  -5   7   2       58.06       47.29      2.05 o
  -4   7   2      331.43      275.63      2.97 o
  -3   7   2     1027.64     1061.38     11.63 o
  -2   7   2     1368.41     1544.70     13.59 o
  -1   7   2     3878.08     3916.63     13.72 o
   0   7   2      195.86      159.19      3.11 o
   1   7   2     1251.42     1320.38     10.11 o
   2   7   2     5050.03     5355.67     55.27 o
   3   7   2      137.32      124.40      3.83 o
   4   7   2      970.06      961.47     11.04 o
   5   7   2      470.86      459.21      4.15 o
   6   7   2       19.98       22.70      2.58 o
   7   7   2      311.91      303.59      3.39 o
   8   7   2        0.99        4.65      3.12 o
   9   7   2       29.57       27.82      3.20 o
 -11   8   2       16.77       16.48      2.87 o
 -10   8   2       17.15       24.11      2.54 o
  -9   8   2       25.64       27.48      2.34 o
  -8   8   2      157.42      139.23      3.10 o
  -7   8   2        3.95        5.16      2.19 o
  -6   8   2      566.90      528.88      6.37 o
  -5   8   2      259.21      280.77      3.63 o
  -4   8   2      367.41      392.62      3.10 o
  -3   8   2      998.15     1124.41      8.44 o
  -2   8   2        1.40        2.34      2.32 o
  -1   8   2      101.28       94.49      2.56 o
   0   8   2       38.85       34.29      2.46 o
   1   8   2       30.89       39.06      2.59 o
   2   8   2       74.31       76.34      3.38 o
   3   8   2       34.73       34.24      3.33 o
   4   8   2      100.00       91.10      3.08 o
   5   8   2        0.63        2.85      2.82 o
   6   8   2        1.39        3.10      2.66 o
   7   8   2       39.44       52.78      2.74 o
   8   8   2       35.38       45.61      3.24 o
   9   8   2        8.64        7.79      3.23 o
 -10   9   2        7.07        6.90      2.55 o
  -9   9   2       32.86       39.00      2.55 o
  -8   9   2      133.12      137.75      2.66 o
  -7   9   2       15.04       14.54      2.19 o
  -6   9   2        7.34        7.83      2.24 o
  -5   9   2      127.79      127.49      2.39 o
  -4   9   2       26.19       36.47      2.44 o
  -3   9   2     1201.62     1218.39     10.79 o
  -2   9   2       60.47       51.79      2.49 o
  -1   9   2        3.98        4.19      2.35 o
   0   9   2      154.41      134.28      2.78 o
   1   9   2       63.86       97.40      2.88 o
   2   9   2      148.96      135.22      3.33 o
   3   9   2       22.84       27.11      3.72 o
   4   9   2      188.32      188.08      5.35 o
   5   9   2        8.27        4.71      2.72 o
   6   9   2       24.19       26.93      2.50 o
   7   9   2       13.40       19.61      3.03 o
   8   9   2       26.52       32.27      3.25 o
   9   9   2        9.15       14.33      3.32 o
 -10  10   2       48.33       55.24      2.76 o
  -9  10   2      173.12      171.35      3.19 o
  -8  10   2       71.45       71.50      2.56 o
  -7  10   2      226.71      200.64      3.95 o
  -6  10   2       29.63       36.30      2.30 o
  -5  10   2       15.30       15.94      2.70 o
  -4  10   2       98.47       93.80      2.60 o
  -3  10   2       34.74       26.39      2.28 o
  -2  10   2     1041.30     1011.08     13.34 o
  -1  10   2       68.19       79.87      2.55 o
   0  10   2     2310.99     2207.89     20.23 o
   1  10   2     1716.88     1695.76      8.23 o
   2  10   2      129.95      118.48      3.10 o
   3  10   2     3665.98     3516.73     41.99 o
   4  10   2      369.15      359.36      5.41 o
   5  10   2        8.42       11.99      2.65 o
   6  10   2      102.71      114.11      2.76 o
   7  10   2       21.42       22.81      2.91 o
   8  10   2        0.11        1.81      3.60 o
 -10  11   2       10.50       11.50      2.90 o
  -9  11   2        9.70        8.89      2.62 o
  -8  11   2      100.35      101.91      2.76 o
  -7  11   2        0.15        1.11      2.37 o
  -6  11   2       14.72       16.89      2.39 o
  -5  11   2      118.68      113.53      4.88 o
  -4  11   2      361.33      336.13      4.59 o
  -3  11   2       86.34       89.79      2.48 o
  -2  11   2       50.73       64.71      2.52 o
  -1  11   2     1460.18     1482.78     17.37 o
   0  11   2      187.22      189.47      3.16 o
   1  11   2       28.02       33.02      5.34 o
   2  11   2      627.91      641.72      6.63 o
   3  11   2       44.21       48.66      7.91 o
   4  11   2      116.39       97.83      2.96 o
   5  11   2        3.31        7.44      2.88 o
   6  11   2       21.41       22.74      2.85 o
   7  11   2       32.30       36.87      2.91 o
   8  11   2        1.71        2.34      3.16 o
  -9  12   2       22.37       24.70      2.74 o
  -8  12   2        0.60        5.60      2.63 o
  -7  12   2       33.01       36.68      2.37 o
  -6  12   2       75.83       78.92      2.42 o
  -5  12   2       12.98       13.08      3.26 o
  -4  12   2        8.87        8.68      2.46 o
  -3  12   2      122.30      127.33      2.80 o
  -2  12   2       94.65       90.48      2.71 o
  -1  12   2       96.80       82.64      2.68 o
   0  12   2      113.93       98.31      3.00 o
   1  12   2       29.15       32.55      3.16 o
   2  12   2       59.59       66.06      2.87 o
   3  12   2        6.26       10.09      2.73 o
   4  12   2       15.85       21.26      3.65 o
   5  12   2       43.75       44.94      3.01 o
   6  12   2        5.55        7.44      2.84 o
   7  12   2       11.59        8.82      3.00 o
   8  12   2        0.21       -0.36      3.43 o
  -9  13   2       28.02       35.47      2.86 o
  -8  13   2      191.58      197.93      4.81 o
  -7  13   2        8.17       11.58      2.63 o
  -6  13   2       17.66       17.82      2.42 o
  -5  13   2       75.38       77.95      3.35 o
  -4  13   2        0.16        3.30      2.69 o
  -3  13   2      178.72      175.42      3.00 o
  -2  13   2      143.75      128.56      2.76 o
  -1  13   2      946.18      927.91      4.40 o
   0  13   2     1887.32     1840.80     17.52 o
   1  13   2       36.94       37.04      3.01 o
   2  13   2     1000.18      963.74      9.78 o
   3  13   2      130.19      118.55      2.99 o
   4  13   2        6.76       13.27      2.84 o
   5  13   2        1.41        1.39      3.04 o
   6  13   2        7.86       12.30      2.93 o
   7  13   2       11.15       20.69      3.37 o
  -8  14   2       15.26       13.70      2.98 o
  -7  14   2      113.51      115.08      2.82 o
  -6  14   2       26.77       37.48      2.81 o
  -5  14   2        1.19       -0.26      2.52 o
  -4  14   2        0.64        0.79      2.72 o
  -3  14   2      168.44      165.00      2.89 o
  -2  14   2      719.25      695.73      9.77 o
  -1  14   2       95.60       78.86      2.89 o
   0  14   2      213.14      205.27      3.15 o
   1  14   2      397.90      382.67      4.92 o
   2  14   2       15.14       16.40      2.90 o
   3  14   2      672.53      654.54      5.62 o
   4  14   2       62.48       77.29      4.24 o
   5  14   2        6.97        7.97      3.11 o
   6  14   2       41.82       47.92      2.94 o
   7  14   2        0.62        1.94      3.48 o
  -7  15   2       18.16       22.55      2.81 o
  -6  15   2       24.08       27.84      2.98 o
  -5  15   2       21.84       19.62      2.88 o
  -4  15   2       21.40       24.08      2.71 o
  -3  15   2      263.76      230.77      3.26 o
  -2  15   2      240.90      233.00      3.18 o
  -1  15   2      164.70      165.62      3.17 o
   0  15   2       11.47        9.19      2.80 o
   1  15   2        7.39        6.34      2.83 o
   2  15   2       16.75       19.18      2.81 o
   3  15   2       29.09       32.05      2.78 o
   4  15   2        0.34        1.12      4.03 o
   5  15   2       15.95       21.08      3.12 o
   6  15   2       38.65       44.15      5.24 o
  -7  16   2       23.29       18.44      3.06 o
  -6  16   2        1.34        3.30      2.79 o
  -5  16   2      119.36      119.38      3.10 o
  -4  16   2      131.18      132.14      3.09 o
  -3  16   2       10.25       13.17      2.68 o
  -2  16   2        3.26        9.29      2.89 o
  -1  16   2       10.86        8.68      2.74 o
   0  16   2        1.72        2.52      2.99 o
   1  16   2       77.31       72.44      3.04 o
   2  16   2       12.33       11.25      2.75 o
   3  16   2       42.13       49.27      3.04 o
   4  16   2        5.25        7.86      3.25 o
   5  16   2       11.15       14.00      3.74 o
  -6  17   2      122.68      117.42      3.45 o
  -5  17   2       17.24       19.85      2.96 o
  -4  17   2        0.01        1.51      2.96 o
  -3  17   2       13.04       10.07      2.79 o
  -2  17   2       21.18       19.90      2.98 o
  -1  17   2       19.19       29.38      3.04 o
   0  17   2      228.35      222.92      3.75 o
   1  17   2        3.15        5.71      3.17 o
   2  17   2      256.09      249.84      3.25 o
   3  17   2        5.70        8.65      3.23 o
   4  17   2       46.45       49.52      3.31 o
  -4  18   2        3.56       10.83      3.08 o
  -3  18   2        8.05        9.10      3.16 o
  -2  18   2        2.90        4.99      2.97 o
  -1  18   2       13.75       12.80      2.94 o
   0  18   2        1.50       -2.98      3.21 o
   1  18   2        0.02        2.46      2.98 o
   2  18   2        0.97        1.22      2.76 o
   3  18   2       18.40       16.55      3.25 o
  -2  19   2       59.02       63.93      3.28 o
  -1  19   2       43.82       53.94      3.46 o
   0  19   2        5.74        6.38      3.25 o
   1  19   2        2.54        5.13      2.90 o
 -12   1   3        3.94        1.67      2.30 o
 -11   1   3       18.69       22.68      2.20 o
 -10   1   3      347.89      328.02      4.90 o
  -9   1   3        5.28        8.76      1.81 o
  -8   1   3      224.22      223.91      2.20 o
  -7   1   3       31.76       26.93      1.70 o
  -6   1   3       15.38       17.35      1.71 o
  -5   1   3       16.46       16.65      1.65 o
  -4   1   3     3683.66     3794.17     16.79 o
  -3   1   3    11231.19    11245.90     50.32 o
  -2   1   3      211.61      203.67      2.21 o
  -1   1   3     1123.23     1229.56      5.51 o
   0   1   3     5657.43     5619.95     10.19 o
   1   1   3     1044.74     1092.21      8.14 o
   2   1   3       19.03       30.88      3.06 o
   3   1   3      466.56      443.73      3.84 o
   4   1   3       92.00       96.53      2.86 o
   5   1   3       32.61       36.12      2.64 o
   6   1   3       41.16       43.04      2.79 o
   7   1   3       76.67       64.81      3.22 o
   8   1   3       23.79       19.20      3.10 o
   9   1   3       41.14       45.20      3.43 o
  10   1   3       16.32       16.53      3.37 o
 -12   2   3       18.54       19.69      2.82 o
 -11   2   3      100.06      100.04      2.38 o
 -10   2   3        1.79        4.91      1.99 o
  -9   2   3      871.27      847.79      7.80 o
  -8   2   3      105.97      106.67      1.97 o
  -7   2   3       48.47       49.74      1.71 o
  -6   2   3        8.72        9.28      1.82 o
  -5   2   3     2335.66     2375.85     11.48 o
  -4   2   3      142.85       87.64      1.75 o
  -3   2   3     1055.96     1115.51      6.18 o
  -2   2   3    13125.54    13174.14     35.24 o
  -1   2   3     3177.28     3161.06      8.41 o
   0   2   3      878.83      892.21      5.27 o
   1   2   3     4685.24     4614.16     35.70 o
   2   2   3     4264.79     4395.63     24.47 o
   3   2   3     1950.93     2042.35     18.53 o
   4   2   3       12.40       18.36      2.53 o
   5   2   3       19.73       17.91      2.64 o
   6   2   3      464.79      422.99      5.11 o
   7   2   3        0.48        2.88      2.78 o
   8   2   3       35.07       29.81      3.04 o
   9   2   3        5.87        4.58      3.35 o
  10   2   3        4.05        1.25      3.68 o
 -12   3   3       39.25       37.02      2.69 o
 -11   3   3       10.31       17.26      2.76 o
 -10   3   3       66.36       57.17      2.50 o
  -9   3   3      120.39      112.49      2.32 o
  -8   3   3      437.97      424.03      2.69 o
  -7   3   3       10.52       13.43      1.84 o
  -6   3   3      215.11      234.49      2.06 o
  -5   3   3       91.62       97.06      1.92 o
  -4   3   3      560.79      519.32      2.62 o
  -3   3   3     3076.49     3156.06      7.93 o
  -2   3   3       83.77       83.34      2.02 o
  -1   3   3       28.14       33.05      2.45 o
   0   3   3      129.20      111.47      2.89 o
   1   3   3     1818.57     1830.87     14.93 o
   2   3   3       53.12       59.11      3.35 o
   3   3   3      228.73      194.36      3.38 o
   4   3   3      156.64      158.90      3.10 o
   5   3   3      299.11      284.30      3.34 o
   6   3   3        9.97       10.23      2.82 o
   7   3   3      154.69      126.11      3.50 o
   8   3   3        0.23        4.57      2.99 o
   9   3   3       17.95       20.33      3.16 o
 -12   4   3       29.10       28.96      2.55 o
 -11   4   3      102.72       95.03      2.59 o
 -10   4   3       35.78       39.98      2.27 o
  -9   4   3       10.70       11.30      2.19 o
  -8   4   3       42.77       46.21      2.13 o
  -7   4   3      540.17      530.55      2.68 o
  -6   4   3      109.11      104.91      2.01 o
  -5   4   3        5.17        9.39      1.69 o
  -4   4   3       15.30       32.65      1.91 o
  -3   4   3      598.18      619.95      2.92 o
  -2   4   3       78.58       83.60      2.02 o
  -1   4   3      136.07      130.36      2.54 o
   0   4   3     1933.83     2054.51      9.53 o
   1   4   3        8.07       11.70      3.12 o
   2   4   3      297.20      339.71      3.85 o
   3   4   3      275.68      273.77      3.82 o
   4   4   3     1202.23     1187.31      5.00 o
   5   4   3      178.92      151.92      3.19 o
   6   4   3      179.51      158.39      3.26 o
   7   4   3        0.06        2.94      2.73 o
   8   4   3       74.79       78.81      3.40 o
   9   4   3       39.20       43.92      3.43 o
 -11   5   3       64.55       70.51      2.68 o
 -10   5   3      167.99      165.77      3.81 o
  -9   5   3      123.70      124.24      2.19 o
  -8   5   3      199.47      195.87      2.32 o
  -7   5   3      641.99      630.27      6.93 o
  -6   5   3      490.06      480.42      2.54 o
  -5   5   3     1833.29     1798.78     10.15 o
  -4   5   3       21.76       35.88      1.74 o
  -3   5   3     2483.39     2353.47      6.53 o
  -2   5   3       30.45       28.13      1.93 o
  -1   5   3        9.84        3.53      2.03 o
   0   5   3      520.12      554.22      5.00 o
   1   5   3      368.54      417.83      6.04 o
   2   5   3      157.34      151.74      3.59 o
   3   5   3     1072.55     1076.14      8.74 o
   4   5   3      650.82      666.40      5.28 o
   5   5   3      679.27      699.09      6.56 o
   6   5   3       56.61       66.48      2.95 o
   7   5   3      199.40      190.65      3.57 o
   8   5   3      145.34      139.60      3.22 o
   9   5   3       30.03       29.64      3.35 o
 -11   6   3       42.03       42.93      2.76 o
 -10   6   3       43.38       47.16      2.37 o
  -9   6   3       69.42       63.15      2.18 o
  -8   6   3        1.61        3.84      2.04 o
  -7   6   3        0.15        2.61      1.93 o
  -6   6   3      125.51      141.36      2.06 o
  -5   6   3      220.25      208.61      2.79 o
  -4   6   3        6.89        8.66      2.48 o
  -3   6   3      206.64      235.97      2.58 o
  -2   6   3      565.72      545.67      3.17 o
  -1   6   3      244.85      235.82      2.76 o
   0   6   3       18.75       18.98      2.48 o
   1   6   3      225.00      193.70      4.44 o
   2   6   3     1951.75     1954.45     22.58 o
   3   6   3       58.20       49.81      3.18 o
   4   6   3     1173.46     1153.02     10.41 o
   5   6   3       54.65       59.37      2.92 o
   6   6   3       61.36       62.33      3.43 o
   7   6   3       41.20       41.06      3.58 o
   8   6   3      125.57      111.95      3.79 o
   9   6   3        8.36        7.67      3.52 o
 -11   7   3       42.48       48.41      2.86 o
 -10   7   3        6.07        8.05      2.43 o
  -9   7   3      121.75      112.67      2.26 o
  -8   7   3      353.39      359.13      2.85 o
  -7   7   3       79.24       70.45      2.12 o
  -6   7   3      221.16      224.61      3.46 o
  -5   7   3       78.33       89.59      2.16 o
  -4   7   3      633.48      566.03      6.80 o
  -3   7   3     1369.29     1361.59      9.45 o
  -2   7   3       34.41       36.13      2.24 o
  -1   7   3     1304.15     1259.26     32.61 o
   0   7   3      343.42      346.24      3.41 o
   1   7   3      803.19      799.41      6.14 o
   2   7   3       52.45       40.51      3.38 o
   3   7   3       78.26       72.15      3.37 o
   4   7   3      506.30      476.32      4.14 o
   5   7   3       22.79       25.89      2.68 o
   6   7   3       98.85       94.10      3.15 o
   7   7   3       46.45       43.40      3.23 o
   8   7   3      115.23      139.23      4.35 o
   9   7   3       62.64       68.56      3.75 o
 -11   8   3        5.31        6.46      2.91 o
 -10   8   3      199.01      208.99      2.82 o
  -9   8   3      131.24      134.62      2.63 o
  -8   8   3       25.44       28.82      2.38 o
  -7   8   3     1809.36     1743.15      7.89 o
  -6   8   3     1537.03     1469.45     15.55 o
  -5   8   3       14.85       21.66      3.22 o
  -4   8   3      409.71      400.97      2.83 o
  -3   8   3     1153.89     1174.10     10.65 o
  -2   8   3     1040.47     1160.56      4.69 o
  -1   8   3       51.16       48.48      2.60 o
   0   8   3      722.13      762.28      5.86 o
   1   8   3       73.80       77.89      2.93 o
   2   8   3      609.95      618.13      4.70 o
   3   8   3     1241.11     1260.36      5.82 o
   4   8   3     1937.39     1887.37     25.73 o
   5   8   3      138.93      140.11      3.17 o
   6   8   3      211.46      220.33      3.81 o
   7   8   3      114.34      115.39      3.26 o
   8   8   3       72.35       76.53      3.39 o
   9   8   3       33.41       41.77      3.90 o
 -10   9   3       15.46       18.62      2.48 o
  -9   9   3        0.35        2.68      2.56 o
  -8   9   3        2.60        7.91      2.21 o
  -7   9   3      547.68      525.09      4.42 o
  -6   9   3       62.52       63.69      2.21 o
  -5   9   3      743.78      750.99      6.21 o
  -4   9   3       58.48       51.68      2.30 o
  -3   9   3      237.97      220.01      4.14 o
  -2   9   3      309.37      349.50      3.03 o
  -1   9   3      356.77      413.02      3.50 o
   0   9   3      291.93      336.52      5.12 o
   1   9   3       87.46       81.27      2.94 o
   2   9   3        1.60        3.80      3.14 o
   3   9   3     1882.84     1840.07     41.95 o
   4   9   3      374.82      390.41      3.72 o
   5   9   3      760.41      778.20     10.09 o
   6   9   3       80.39       85.55      3.09 o
   7   9   3      140.10      146.91      4.38 o
   8   9   3      117.31      130.57      5.29 o
 -10  10   3        5.48        6.58      2.42 o
  -9  10   3       19.26       20.13      2.51 o
  -8  10   3       43.15       37.19      2.42 o
  -7  10   3       59.50       49.86      2.48 o
  -6  10   3        4.53        4.48      2.27 o
  -5  10   3      406.93      405.89      6.52 o
  -4  10   3       92.29       88.14      2.63 o
  -3  10   3      131.61      131.97      2.50 o
  -2  10   3       20.01       21.36      2.67 o
  -1  10   3       12.71       15.47      2.51 o
   0  10   3       44.64       45.42      2.79 o
   1  10   3      305.26      294.90      3.49 o
   2  10   3       59.12       56.02      3.20 o
   3  10   3       70.95       62.73      3.32 o
   4  10   3      209.92      206.36      3.17 o
   5  10   3        0.18       -1.49      2.97 o
   6  10   3       65.14       63.51      3.16 o
   7  10   3       80.39       77.10      5.72 o
   8  10   3       37.88       40.93      3.80 o
 -10  11   3       97.09      104.12      3.17 o
  -9  11   3       56.29       51.63      2.59 o
  -8  11   3      215.16      222.10      3.41 o
  -7  11   3       34.31       40.88      2.40 o
  -6  11   3      433.82      422.49      5.22 o
  -5  11   3      119.44      125.36      2.65 o
  -4  11   3      111.92       96.94      2.61 o
  -3  11   3        1.40        0.16      2.45 o
  -2  11   3        7.43       13.12      2.61 o
  -1  11   3       91.07      104.88      2.70 o
   0  11   3        2.32        0.31      2.63 o
   1  11   3        4.53        2.66      2.78 o
   2  11   3      166.56      155.58      3.52 o
   3  11   3        0.22        3.81      5.03 o
   4  11   3      378.47      367.49      6.67 o
   5  11   3       73.22       70.35      3.02 o
   6  11   3        1.56        3.67      2.86 o
   7  11   3       11.11       11.82      3.70 o
   8  11   3       28.80       35.19      3.93 o
  -9  12   3      115.85      126.14      3.87 o
  -8  12   3      126.19      109.85      2.86 o
  -7  12   3       59.27       61.94      2.44 o
  -6  12   3      478.58      457.16      9.81 o
  -5  12   3       48.23       50.44      2.35 o
  -4  12   3       31.33       38.87      2.51 o
  -3  12   3      122.39      121.91      3.69 o
  -2  12   3        5.11        8.19      2.41 o
  -1  12   3      534.10      537.37      7.98 o
   0  12   3       12.76       21.65      2.68 o
   1  12   3      797.44      794.79      9.26 o
   2  12   3     1226.18     1155.37      6.24 o
   3  12   3        0.10        4.72      3.14 o
   4  12   3      759.03      771.10      9.02 o
   5  12   3       45.82       40.47      3.35 o
   6  12   3      273.79      303.27      4.45 o
   7  12   3       72.59       77.23      3.78 o
  -9  13   3       47.37       57.08      2.84 o
  -8  13   3       96.90       97.67      2.79 o
  -7  13   3       99.61      100.66      3.43 o
  -6  13   3       73.56       71.94      3.53 o
  -5  13   3       87.24       92.24      2.75 o
  -4  13   3        4.45        8.75      2.51 o
  -3  13   3        0.54        4.71      2.53 o
  -2  13   3       68.75       64.73      2.46 o
  -1  13   3       14.76        9.98      2.72 o
   0  13   3       28.21       30.25      2.97 o
   1  13   3      259.61      254.65      4.96 o
   2  13   3       18.25       15.29      3.65 o
   3  13   3        6.98       11.04      3.11 o
   4  13   3      246.49      249.82      3.38 o
   5  13   3       12.50       16.14      2.98 o
   6  13   3        1.66        2.28      3.11 o
   7  13   3       23.62       31.70      3.50 o
  -8  14   3       29.86       28.45      2.61 o
  -7  14   3       18.71       25.05      2.88 o
  -6  14   3        0.42        1.97      2.73 o
  -5  14   3       61.05       46.73      2.83 o
  -4  14   3       34.22       36.61      2.65 o
  -3  14   3        0.41        2.17      2.81 o
  -2  14   3       85.91       78.01      2.77 o
  -1  14   3       31.79       27.08      2.69 o
   0  14   3       36.44       42.70      3.02 o
   1  14   3       83.16       67.30      3.26 o
   2  14   3       18.35       23.04      3.18 o
   3  14   3        0.56        6.30      3.11 o
   4  14   3        0.00        4.04      3.14 o
   5  14   3        0.65        2.65      3.07 o
   6  14   3       40.21       35.44      3.23 o
  -8  15   3       13.31       18.72      2.87 o
  -7  15   3        6.27       10.55      2.72 o
  -6  15   3      107.75      114.81      3.88 o
  -5  15   3      104.00      110.69      2.93 o
  -4  15   3       48.97       41.91      2.72 o
  -3  15   3      146.56      136.38      3.07 o
  -2  15   3      176.39      179.24      4.29 o
  -1  15   3       67.30       69.33      2.93 o
   0  15   3      214.48      208.25      3.02 o
   1  15   3      182.36      167.38      3.16 o
   2  15   3      198.35      195.37      5.34 o
   3  15   3      173.73      175.29      3.34 o
   4  15   3       47.22       45.76      4.80 o
   5  15   3      200.19      200.02      4.05 o
  -7  16   3      168.93      174.01      6.49 o
  -6  16   3      186.36      198.02      6.21 o
  -5  16   3        2.25        0.50      2.88 o
  -4  16   3       30.72       24.64      2.86 o
  -3  16   3       44.85       45.46      3.12 o
  -2  16   3       20.28       21.38      2.80 o
  -1  16   3       15.20       19.91      2.82 o
   0  16   3       69.90       67.24      3.02 o
   1  16   3        4.82        7.60      3.08 o
   2  16   3       15.42       18.94      3.59 o
   3  16   3       51.87       49.49      3.15 o
   4  16   3        4.20        7.83      3.32 o
  -6  17   3        2.64        7.50      3.38 o
  -5  17   3       20.54       28.07      3.10 o
  -4  17   3       37.36       43.30      3.66 o
  -3  17   3       10.97       11.49      2.99 o
  -2  17   3        1.91        3.54      3.06 o
  -1  17   3        9.22        9.42      3.00 o
   0  17   3       50.81       50.15      3.11 o
   1  17   3       66.52       64.27      3.15 o
   2  17   3        3.26        3.12      3.06 o
   3  17   3        6.80        5.40      3.79 o
  -4  18   3        9.96       13.44      3.16 o
  -3  18   3        0.04        1.03      3.01 o
  -2  18   3       68.91       68.71      3.07 o
  -1  18   3       86.68       90.05      3.45 o
   0  18   3        0.02        0.07      3.28 o
   1  18   3      179.23      169.50      3.61 o
   2  18   3       71.81       67.41      3.56 o
  -1  19   3        0.07        3.40      3.44 o
 -12   0   4      214.29      207.66     10.58 o
 -11   0   4       93.28       96.46      3.35 o
 -10   0   4      338.39      350.57      5.57 o
  -9   0   4     1750.95     1757.18     25.62 o
  -8   0   4     4910.06     4717.37     62.40 o
  -7   0   4       17.35       20.77      2.44 o
  -6   0   4     1941.51     2042.80      9.11 o
  -5   0   4      376.17      452.66      6.66 o
  -4   0   4     2416.99     2659.83     20.53 o
  -3   0   4     4548.62     5120.36     31.98 o
  -2   0   4     5446.14     5603.94     31.75 o
  -1   0   4     4350.24     4474.49     30.86 o
   0   0   4       86.17      117.05      3.20 o
   1   0   4     8256.04     7988.67     23.40 o
   2   0   4     5978.01     6164.94     41.11 o
   3   0   4      390.92      400.29      5.06 o
   4   0   4     2117.50     1982.98      9.35 o
   5   0   4      251.77      247.23      8.06 o
   6   0   4      859.08      883.43     10.42 o
   7   0   4       14.32       20.89      4.34 o
   8   0   4       78.89       63.73      4.80 o
   9   0   4        4.87        6.62      4.78 o
 -12   1   4        5.23        7.39      2.40 o
 -11   1   4      108.61      116.75      2.55 o
 -10   1   4       19.31       18.46      2.03 o
  -9   1   4      168.61      172.25      2.20 o
  -8   1   4      315.67      309.50      2.91 o
  -7   1   4        8.86        9.54      1.60 o
  -6   1   4     1652.71     1680.65     10.73 o
  -5   1   4      563.63      610.60      3.82 o
  -4   1   4     2634.09     2925.92     15.08 o
  -3   1   4     2235.89     2403.39     13.11 o
  -2   1   4      341.50      343.87      2.38 o
  -1   1   4     1607.88     1612.22     10.02 o
   0   1   4      765.48      887.62      4.12 o
   1   1   4      668.60      713.15      4.50 o
   2   1   4       23.92       52.93      2.95 o
   3   1   4      214.01      189.95      3.40 o
   4   1   4      442.11      392.05      3.74 o
   5   1   4       65.21       71.93      3.11 o
   6   1   4       98.20       98.03      3.37 o
   7   1   4        7.35       10.93      3.13 o
   8   1   4        0.52        4.62      3.20 o
   9   1   4        4.55        8.71      3.41 o
 -12   2   4       30.68       27.36      2.45 o
 -11   2   4        3.81        6.50      2.30 o
 -10   2   4       15.00       16.65      2.11 o
  -9   2   4      130.76      119.29      2.29 o
  -8   2   4      203.10      194.18      2.18 o
  -7   2   4      251.09      237.54      2.05 o
  -6   2   4       16.48       20.37      1.71 o
  -5   2   4     2110.72     2234.35     12.26 o
  -4   2   4      686.74      696.37      4.35 o
  -3   2   4        6.88        5.10      1.58 o
  -2   2   4       12.94       13.39      1.52 o
  -1   2   4      392.08      413.10      4.93 o
   0   2   4     1889.52     1931.28      8.04 o
   1   2   4      266.33      268.30      3.44 o
   2   2   4       16.39       21.07      2.89 o
   3   2   4      370.33      337.88      3.99 o
   4   2   4      149.77      131.07      3.13 o
   5   2   4       48.31       44.39      2.81 o
   6   2   4        0.04        0.41      2.96 o
   7   2   4        8.88        9.24      2.61 o
   8   2   4        0.35        1.31      3.31 o
   9   2   4        0.34        3.85      3.56 o
 -12   3   4       46.33       54.98      2.44 o
 -11   3   4        0.73        1.41      2.20 o
 -10   3   4      153.68      150.52      2.10 o
  -9   3   4      358.77      350.99      2.57 o
  -8   3   4      751.03      727.48      4.55 o
  -7   3   4      584.65      588.45      4.89 o
  -6   3   4       39.54       43.91      1.78 o
  -5   3   4     5172.52     5276.71     22.06 o
  -4   3   4     1224.33     1328.29      7.53 o
  -3   3   4      945.54      871.82      7.08 o
  -2   3   4      142.96      123.73      8.82 o
  -1   3   4     1037.98     1044.93      7.41 o
   0   3   4       83.17       67.28      2.41 o
   1   3   4      378.62      385.05      4.64 o
   2   3   4     1783.81     1790.39     19.89 o
   3   3   4     2711.86     2647.51     19.56 o
   4   3   4       79.98       79.73      3.01 o
   5   3   4     1788.85     1751.96     14.03 o
   6   3   4      188.94      175.06      3.22 o
   7   3   4       21.01       27.66      3.15 o
   8   3   4       32.71       39.34      3.15 o
   9   3   4        0.57        2.89      3.72 o
 -12   4   4      101.62      104.91      2.75 o
 -11   4   4        2.67        3.08      2.38 o
 -10   4   4        8.51       12.36      2.14 o
  -9   4   4      362.22      368.19      4.71 o
  -8   4   4      688.99      626.69      3.83 o
  -7   4   4        7.92       11.21      1.86 o
  -6   4   4      524.55      550.03      3.45 o
  -5   4   4      298.59      320.98      3.21 o
  -4   4   4      199.94      246.57      2.92 o
  -3   4   4     1349.87     1478.04     10.23 o
  -2   4   4       24.62       31.60      2.46 o
  -1   4   4      655.12      749.85      4.99 o
   0   4   4        2.55        2.93      2.28 o
   1   4   4       61.11       37.83      2.60 o
   2   4   4      305.27      301.35      4.48 o
   3   4   4       43.98       45.71      3.51 o
   4   4   4      769.82      749.15      8.10 o
   5   4   4      318.03      320.81      4.97 o
   6   4   4      384.25      373.82      4.25 o
   7   4   4       78.20       87.38      3.31 o
   8   4   4        0.64        3.80      3.27 o
   9   4   4        0.41        2.22      3.18 o
 -12   5   4       16.74       15.31      2.50 o
 -11   5   4      232.38      229.90      2.65 o
 -10   5   4       17.46       17.08      2.07 o
  -9   5   4       54.17       53.74      2.21 o
  -8   5   4      211.76      210.61      2.22 o
  -7   5   4      349.59      355.93      2.56 o
  -6   5   4     2583.72     2560.66     15.38 o
  -5   5   4      336.13      324.19      2.33 o
  -4   5   4        7.45       14.85      1.72 o
  -3   5   4       24.68       33.20      1.77 o
  -2   5   4      721.55      676.48      5.66 o
  -1   5   4     1032.70     1056.09      5.59 o
   0   5   4      871.09     1015.45      9.80 o
   1   5   4      739.93      752.58      5.13 o
   2   5   4      410.78      388.47      4.50 o
   3   5   4      126.43      124.17      3.87 o
   4   5   4       21.43       20.52      3.63 o
   5   5   4      446.59      450.94      3.89 o
   6   5   4      750.63      754.88     10.42 o
   7   5   4        0.10        2.01      2.80 o
   8   5   4       14.79       17.43      3.19 o
   9   5   4       14.67       23.14      3.69 o
 -11   6   4       18.15       22.10      2.39 o
 -10   6   4       11.38       14.82      2.26 o
  -9   6   4      178.72      169.24      2.60 o
  -8   6   4      153.47      145.59      2.12 o
  -7   6   4      373.31      328.86      3.65 o
  -6   6   4     1362.37     1307.83      8.47 o
  -5   6   4      132.35      142.48      2.18 o
  -4   6   4      813.22      773.49      5.57 o
  -3   6   4      272.30      253.59      2.42 o
  -2   6   4        4.12        1.23      1.88 o
  -1   6   4      778.95      673.45      5.32 o
   0   6   4      232.26      237.10      2.82 o
   1   6   4      838.93      919.90      9.24 o
   2   6   4        5.02        7.07      3.04 o
   3   6   4        0.00        0.68      3.29 o
   4   6   4      323.77      290.58      4.51 o
   5   6   4        2.72        5.95      3.27 o
   6   6   4      223.27      235.49      4.91 o
   7   6   4       57.53       60.31      3.70 o
   8   6   4        2.43        3.47      3.29 o
 -11   7   4        3.52        6.80      2.36 o
 -10   7   4        3.71        7.27      2.25 o
  -9   7   4        0.19        1.64      2.00 o
  -8   7   4       75.47       68.98      2.00 o
  -7   7   4        1.61        3.47      1.78 o
  -6   7   4      157.98      151.93      2.11 o
  -5   7   4     2961.45     2831.49     18.66 o
  -4   7   4     1755.80     1801.50     15.99 o
  -3   7   4       16.23       33.69      2.00 o
  -2   7   4       79.23      119.71      2.76 o
  -1   7   4      147.06      146.92      2.52 o
   0   7   4       16.37       12.48      2.59 o
   1   7   4      233.02      267.52      3.68 o
   2   7   4       21.19       20.19      3.14 o
   3   7   4      814.26      809.35     19.01 o
   4   7   4     1086.17     1058.74      5.93 o
   5   7   4      310.56      292.96      5.54 o
   6   7   4       18.14       14.92      3.23 o
   7   7   4        7.89        9.23      3.16 o
   8   7   4       80.62       84.82      3.56 o
 -11   8   4        7.39        7.38      2.56 o
 -10   8   4       16.53       20.92      2.38 o
  -9   8   4       90.51       82.43      2.15 o
  -8   8   4      171.03      162.08      2.24 o
  -7   8   4        1.16        3.41      2.05 o
  -6   8   4      203.43      207.18      2.52 o
  -5   8   4       40.99       42.08      2.00 o
  -4   8   4       94.91      100.87      2.15 o
  -3   8   4      414.39      414.49      2.95 o
  -2   8   4      582.00      615.09      3.30 o
  -1   8   4      120.90      149.67      2.96 o
   0   8   4      259.40      261.46      3.58 o
   1   8   4      242.84      233.31      7.44 o
   2   8   4      139.99      127.53      3.28 o
   3   8   4       71.15       79.23      3.35 o
   4   8   4      296.16      277.47      4.22 o
   5   8   4       58.51       54.55      3.38 o
   6   8   4       73.07       68.13      4.02 o
   7   8   4        0.09       -4.29      3.62 o
   8   8   4        5.96        3.99      3.88 o
 -11   9   4       17.49       19.18      2.65 o
 -10   9   4       14.54       13.02      2.54 o
  -9   9   4       45.29       48.39      2.46 o
  -8   9   4      222.09      202.86      2.87 o
  -7   9   4       46.32       48.40      2.04 o
  -6   9   4      193.60      192.36      2.59 o
  -5   9   4      376.89      358.81      3.23 o
  -4   9   4       29.00       23.28      2.05 o
  -3   9   4      181.69      187.48      2.71 o
  -2   9   4      594.09      580.28      4.53 o
  -1   9   4      382.20      409.33      5.33 o
   0   9   4       21.01       26.52      2.78 o
   1   9   4       47.49       54.09      3.16 o
   2   9   4      131.68      114.92      3.46 o
   3   9   4        4.97       10.47      3.62 o
   4   9   4      259.17      265.52      4.40 o
   5   9   4      162.39      154.93      3.45 o
   6   9   4        0.02        2.92      3.42 o
   7   9   4        0.24        0.52      4.25 o
   8   9   4       16.49       21.57      3.81 o
 -10  10   4        3.17        6.79      2.62 o
  -9  10   4        0.00       -0.89      2.49 o
  -8  10   4       23.94       24.48      2.28 o
  -7  10   4      139.00      128.70      2.47 o
  -6  10   4      153.17      140.18      3.35 o
  -5  10   4      304.66      295.47      3.20 o
  -4  10   4     1511.08     1430.07     11.82 o
  -3  10   4      694.00      697.13     11.13 o
  -2  10   4        6.51        6.63      2.53 o
  -1  10   4     1335.61     1224.98     15.34 o
   0  10   4     1590.01     1637.91     21.65 o
   1  10   4       76.08       74.35      3.53 o
   2  10   4        5.71        0.58      3.23 o
   3  10   4      392.42      377.02      4.36 o
   4  10   4       51.70       54.05      3.25 o
   5  10   4       45.09       38.23      2.87 o
   6  10   4      194.17      197.85      3.75 o
   7  10   4      196.01      198.34      4.03 o
 -10  11   4        4.64        7.10      2.77 o
  -9  11   4       25.96       25.47      2.59 o
  -8  11   4       16.84       16.76      2.37 o
  -7  11   4       16.73       18.98      2.26 o
  -6  11   4      333.89      321.66      5.05 o
  -5  11   4      898.65      825.57     15.53 o
  -4  11   4       79.61       77.88      2.57 o
  -3  11   4      323.11      304.49      3.15 o
  -2  11   4       80.04       75.14      2.65 o
  -1  11   4        1.13        1.86      2.45 o
   0  11   4        3.51        3.13      2.59 o
   1  11   4       11.63       20.10      3.13 o
   2  11   4       59.42       64.50      3.07 o
   3  11   4       45.78       37.66      3.70 o
   4  11   4      191.53      167.12      3.40 o
   5  11   4      131.08      125.53      3.42 o
   6  11   4        1.12        2.11      3.37 o
   7  11   4        1.73        7.83      3.83 o
  -9  12   4       11.96       15.82      2.51 o
  -8  12   4        1.51        5.72      2.53 o
  -7  12   4        5.05        4.90      2.23 o
  -6  12   4       79.95       83.35      2.37 o
  -5  12   4        4.59        4.35      2.50 o
  -4  12   4      129.87      114.78      2.92 o
  -3  12   4        8.73        5.52      2.43 o
  -2  12   4        0.25        1.55      2.32 o
  -1  12   4        6.09        6.60      2.67 o
   0  12   4       17.07       23.15      3.37 o
   1  12   4        0.22        1.71      3.24 o
   2  12   4        2.38        6.50      3.09 o
   3  12   4        8.56        8.55      3.37 o
   4  12   4       81.70       73.41      3.18 o
   5  12   4       63.80       77.48      3.38 o
   6  12   4       11.58       12.48      3.65 o
  -9  13   4        5.69        7.50      2.66 o
  -8  13   4       71.47       74.25      2.67 o
  -7  13   4        1.20        0.61      2.35 o
  -6  13   4        3.52        9.69      2.31 o
  -5  13   4       69.90       75.24      2.56 o
  -4  13   4       50.40       41.65      2.75 o
  -3  13   4      950.33      931.56     12.48 o
  -2  13   4      958.95      928.92     15.67 o
  -1  13   4       51.19       59.93      2.79 o
   0  13   4       88.00       77.49      3.19 o
   1  13   4      303.71      293.54      4.20 o
   2  13   4        1.99       -5.99      3.50 o
   3  13   4       31.06       41.52      3.39 o
   4  13   4        4.76        2.42      2.80 o
   5  13   4       37.51       37.86      3.35 o
   6  13   4       16.23       16.48      3.20 o
  -8  14   4        1.33        2.11      2.71 o
  -7  14   4       18.81       25.12      2.60 o
  -6  14   4       17.45       15.23      2.49 o
  -5  14   4       53.56       54.41      2.75 o
  -4  14   4      259.44      285.22      4.32 o
  -3  14   4       11.99       19.08      2.73 o
  -2  14   4       60.54       55.13      2.55 o
  -1  14   4      251.92      240.03      3.75 o
   0  14   4      269.67      264.80      4.35 o
   1  14   4        2.30        2.48      3.54 o
   2  14   4       25.84       30.17      3.21 o
   3  14   4       73.96       66.52      3.84 o
   4  14   4       18.02       19.27      2.86 o
   5  14   4       24.69       29.50      3.70 o
  -8  15   4       30.47       36.14      2.80 o
  -7  15   4       55.02       53.80      2.73 o
  -6  15   4       12.80       12.29      2.39 o
  -5  15   4       83.31       81.96      2.89 o
  -4  15   4       15.94       15.87      2.71 o
  -3  15   4      222.61      213.67      4.95 o
  -2  15   4      175.88      172.17      2.96 o
  -1  15   4       68.17       65.92      3.12 o
   0  15   4        0.57        2.10      2.95 o
   1  15   4        0.16        1.85      3.24 o
   2  15   4        0.01        2.44      5.36 o
   3  15   4        1.22        8.53      3.31 o
   4  15   4       27.50       27.89      3.00 o
   5  15   4       51.39       39.40      3.27 o
  -7  16   4        0.46        2.29      2.92 o
  -6  16   4        0.16        2.05      2.52 o
  -5  16   4        2.08        4.07      2.99 o
  -4  16   4        4.23        6.22      2.79 o
  -3  16   4        0.14        3.47      2.82 o
  -2  16   4       42.99       41.78      3.10 o
  -1  16   4       84.48       89.81      3.03 o
   0  16   4        0.72        7.20      2.74 o
   1  16   4       64.54       71.38      5.78 o
   2  16   4       53.08       54.28      3.55 o
   3  16   4        0.06        2.12      3.31 o
   4  16   4        2.85        3.90      3.07 o
  -6  17   4        0.19        5.30      2.83 o
  -5  17   4       86.02       88.27      3.27 o
  -4  17   4       23.91       25.11      3.03 o
  -3  17   4       11.59       13.35      2.80 o
  -2  17   4       13.30       19.12      3.11 o
  -1  17   4        0.23        0.25      3.21 o
   0  17   4        9.93        8.54      3.17 o
   1  17   4       21.20       21.05      3.60 o
   2  17   4       85.70       85.09      4.00 o
   3  17   4       79.19       83.57      3.61 o
  -4  18   4       98.87       96.90      3.45 o
  -3  18   4        2.41        6.86      3.17 o
  -2  18   4       17.77       12.90      3.09 o
  -1  18   4       24.23       20.40      3.10 o
   0  18   4       11.94       14.04      3.38 o
   1  18   4       10.57       10.53      3.68 o
 -12   1   5        2.05        3.24      2.33 o
 -11   1   5       38.19       38.84      2.18 o
 -10   1   5       14.98       17.89      1.88 o
  -9   1   5        2.09        3.20      1.81 o
  -8   1   5       70.85       70.69      2.03 o
  -7   1   5     1471.01     1421.78     12.62 o
  -6   1   5       74.54       82.87      1.67 o
  -5   1   5      810.54      792.16      3.77 o
  -4   1   5     2933.54     3114.31     23.57 o
  -3   1   5     1329.40     1484.38      9.24 o
  -2   1   5      787.82      771.13      6.21 o
  -1   1   5        3.96       15.61      1.75 o
   0   1   5        6.70        3.93      2.16 o
   1   1   5      162.66      188.63      2.90 o
   2   1   5      868.76      978.04      6.46 o
   3   1   5       60.48       62.81      2.94 o
   4   1   5        4.54        7.51      2.83 o
   5   1   5       91.99       90.15      3.33 o
   6   1   5      334.81      331.33      3.83 o
   7   1   5       78.65       90.36      3.54 o
   8   1   5       73.79       79.06      3.72 o
 -12   2   5       21.11       21.30      2.34 o
 -11   2   5       12.20       16.63      2.13 o
 -10   2   5       23.30       27.55      1.92 o
  -9   2   5      129.11      130.36      1.99 o
  -8   2   5      875.36      841.17      5.45 o
  -7   2   5       67.28       71.64      1.79 o
  -6   2   5     2081.20     1925.84     13.51 o
  -5   2   5     2480.20     2489.90     17.44 o
  -4   2   5     2190.67     2236.83     12.31 o
  -3   2   5     3937.98     3986.20     29.63 o
  -2   2   5      769.53      700.76      6.32 o
  -1   2   5      401.08      428.98      2.89 o
   0   2   5     2065.11     2173.10     17.51 o
   1   2   5     3172.52     3397.63     22.82 o
   2   2   5      784.17      770.34      5.68 o
   3   2   5      280.80      254.24      3.47 o
   4   2   5     2112.14     2028.96      9.00 o
   5   2   5      684.19      625.23      7.07 o
   6   2   5      170.55      185.61      3.58 o
   7   2   5      499.39      487.41      4.44 o
   8   2   5        3.38        9.27      3.52 o
 -12   3   5        4.11       10.37      2.40 o
 -11   3   5      234.05      234.65      4.61 o
 -10   3   5       23.41       23.20      1.92 o
  -9   3   5        4.91        8.27      1.76 o
  -8   3   5      909.78      892.56      7.91 o
  -7   3   5     1548.20     1465.91      7.67 o
  -6   3   5      107.68      127.60      1.84 o
  -5   3   5      292.36      320.09      2.25 o
  -4   3   5     1123.63     1180.10      8.14 o
  -3   3   5       17.27       35.48      1.96 o
  -2   3   5     1057.07     1092.35      7.15 o
  -1   3   5      476.27      543.47      3.06 o
   0   3   5      295.93      301.41      2.86 o
   1   3   5      875.70      886.73      6.21 o
   2   3   5        2.12       -0.80      2.88 o
   3   3   5       93.41      101.27      3.12 o
   4   3   5      878.34      884.24      5.13 o
   5   3   5      121.02      106.42      3.11 o
   6   3   5      203.88      188.02      3.55 o
   7   3   5        1.71        4.10      3.32 o
   8   3   5        4.38        8.72      3.70 o
 -12   4   5        4.15        5.00      2.51 o
 -11   4   5       10.54       15.40      2.28 o
 -10   4   5        0.03        1.31      2.10 o
  -9   4   5        7.48       10.49      1.91 o
  -8   4   5        2.26        5.44      2.02 o
  -7   4   5       81.83       80.12      1.93 o
  -6   4   5      169.64      165.16      2.25 o
  -5   4   5      157.28      160.78      3.79 o
  -4   4   5     1335.69     1369.30     16.07 o
  -3   4   5       91.27      109.81      4.32 o
  -2   4   5     1240.25     1240.63      7.28 o
  -1   4   5      281.46      264.97      2.56 o
   0   4   5        8.76        9.54      2.22 o
   1   4   5      458.48      466.52      5.00 o
   2   4   5      737.49      763.83     12.72 o
   3   4   5      493.16      496.35      5.14 o
   4   4   5       52.81       57.57      3.70 o
   5   4   5        8.32       14.49      3.05 o
   6   4   5       36.42       26.27      2.86 o
   7   4   5        5.13        3.84      3.17 o
   8   4   5        6.03        7.79      3.73 o
 -12   5   5        0.71        4.04      2.39 o
 -11   5   5        3.27        1.92      2.23 o
 -10   5   5       27.13       27.48      2.14 o
  -9   5   5      111.24      103.00      1.98 o
  -8   5   5        8.01        6.95      1.90 o
  -7   5   5     1836.02     1775.13     13.52 o
  -6   5   5      267.24      282.60      2.29 o
  -5   5   5       50.20       38.40      1.75 o
  -4   5   5     1201.89     1195.13      8.02 o
  -3   5   5        8.76        7.59      1.59 o
  -2   5   5      281.83      248.25      2.19 o
  -1   5   5       20.47       34.94      2.17 o
   0   5   5      144.16      124.09      2.53 o
   1   5   5      433.47      462.56      4.69 o
   2   5   5        5.81       10.23      3.02 o
   3   5   5     1402.01     1397.67      9.69 o
   4   5   5     1114.69     1102.13     10.56 o
   5   5   5        3.95       10.94      3.18 o
   6   5   5      383.67      377.18      3.89 o
   7   5   5       17.05       21.67      3.44 o
   8   5   5       75.21       81.00      4.41 o
 -11   6   5       12.69       16.11      2.24 o
 -10   6   5      111.73      120.49      2.81 o
  -9   6   5      137.76      137.07      3.21 o
  -8   6   5      300.26      308.11      4.02 o
  -7   6   5      664.14      680.05      4.22 o
  -6   6   5     1446.86     1402.19      5.51 o
  -5   6   5      102.23       99.42      1.97 o
  -4   6   5      670.70      688.42      4.81 o
  -3   6   5      119.77      122.18      1.96 o
  -2   6   5        0.98        3.17      2.00 o
  -1   6   5      925.29      891.23      4.32 o
   0   6   5      269.01      292.10      3.12 o
   1   6   5        0.20       -0.59      2.76 o
   2   6   5      141.76      142.31      3.66 o
   3   6   5      272.50      251.33      4.21 o
   4   6   5      225.45      192.53      8.56 o
   5   6   5        0.78        2.77      3.03 o
   6   6   5      133.94      128.02      3.55 o
   7   6   5       28.14       21.35      3.80 o
   8   6   5        7.10        8.62      3.96 o
 -11   7   5       22.13       23.65      2.32 o
 -10   7   5       16.26       19.51      2.20 o
  -9   7   5       15.75       21.39      2.02 o
  -8   7   5       50.64       54.35      2.00 o
  -7   7   5       72.83       65.37      2.00 o
  -6   7   5        1.33        2.81      2.13 o
  -5   7   5       23.30       19.50      1.82 o
  -4   7   5      233.47      233.85      2.28 o
  -3   7   5      126.14      122.54      1.97 o
  -2   7   5       76.09       80.04      2.17 o
  -1   7   5      146.11      131.21      2.47 o
   0   7   5      438.38      384.56      3.85 o
   1   7   5       25.81       25.17      3.05 o
   2   7   5       21.85       23.42      3.05 o
   3   7   5       43.01       51.35      3.64 o
   4   7   5       98.52      122.08      8.90 o
   5   7   5       26.20       31.77      4.11 o
   6   7   5        1.04        1.83      3.91 o
   7   7   5        3.77        3.39      3.32 o
   8   7   5        0.07        1.79      4.53 o
 -11   8   5      119.31      119.16      3.14 o
 -10   8   5       98.98      107.07      2.32 o
  -9   8   5        2.70        2.26      2.14 o
  -8   8   5      100.03       94.51      2.14 o
  -7   8   5      291.22      278.38      4.73 o
  -6   8   5      103.60      109.26      3.02 o
  -5   8   5       30.28       34.92      1.93 o
  -4   8   5       83.24       80.16      2.36 o
  -3   8   5      157.09      144.67      2.27 o
  -2   8   5       72.81       69.71      2.19 o
  -1   8   5      214.09      227.84      2.92 o
   0   8   5       98.10       97.75      3.19 o
   1   8   5      386.79      370.77      8.00 o
   2   8   5     1011.36     1039.94     10.78 o
   3   8   5      250.78      253.98      6.74 o
   4   8   5       75.41       86.72      4.37 o
   5   8   5      495.40      511.02      7.63 o
   6   8   5        9.97       17.44      3.64 o
   7   8   5      111.26      111.35      4.44 o
 -11   9   5       19.67       19.74      2.73 o
 -10   9   5       48.06       59.37      2.49 o
  -9   9   5        0.78        6.26      2.20 o
  -8   9   5       56.85       52.37      2.11 o
  -7   9   5      336.29      329.40      3.18 o
  -6   9   5      392.39      377.49      3.88 o
  -5   9   5      516.25      525.77      6.20 o
  -4   9   5        1.46        0.50      1.89 o
  -3   9   5      630.25      570.57      8.27 o
  -2   9   5      325.57      321.79      3.15 o
  -1   9   5       50.03       48.92      2.57 o
   0   9   5      113.54      110.42      2.91 o
   1   9   5        5.87       14.07      4.00 o
   2   9   5       79.24       67.03      3.15 o
   3   9   5       65.05       72.39      3.60 o
   4   9   5      128.57      150.54      4.34 o
   5   9   5        4.45       11.21      3.75 o
   6   9   5        2.89        7.76      3.35 o
   7   9   5        8.19       14.25      3.85 o
 -10  10   5        0.15        3.40      2.52 o
  -9  10   5       23.16       27.38      2.21 o
  -8  10   5        1.97        4.53      2.12 o
  -7  10   5        0.28        1.21      2.07 o
  -6  10   5       92.17      107.41      2.14 o
  -5  10   5        6.01        9.47      2.03 o
  -4  10   5       29.22       34.36      2.17 o
  -3  10   5       71.43       75.42      2.68 o
  -2  10   5       56.00       52.77      2.55 o
  -1  10   5       68.63       65.75      2.77 o
   0  10   5       40.63       51.67      2.81 o
   1  10   5        6.66        7.73      2.87 o
   2  10   5      428.60      430.39      4.10 o
   3  10   5      121.19      126.45      4.18 o
   4  10   5       10.54        9.62      3.46 o
   5  10   5       17.24       13.78      3.29 o
   6  10   5       81.52       86.42      3.65 o
   7  10   5        0.17        1.50      4.02 o
 -10  11   5       59.91       59.25      2.81 o
  -9  11   5      236.86      231.00      2.97 o
  -8  11   5       14.69       12.59      2.55 o
  -7  11   5       28.04       27.76      2.36 o
  -6  11   5       30.43       33.62      2.15 o
  -5  11   5      157.93      168.80      2.64 o
  -4  11   5       16.39       22.07      2.47 o
  -3  11   5       51.98       61.65      2.76 o
  -2  11   5      289.37      286.60      5.66 o
  -1  11   5        6.03        6.74      2.59 o
   0  11   5     1006.26      958.17      8.06 o
   1  11   5      898.92      870.19      8.34 o
   2  11   5      154.89      154.36      3.92 o
   3  11   5       56.78       62.08      4.40 o
   4  11   5       45.22       50.27      3.41 o
   5  11   5        1.30        3.24      3.31 o
   6  11   5       48.91       52.56      3.90 o
  -9  12   5        1.20        7.86      2.70 o
  -8  12   5       23.12       32.95      2.56 o
  -7  12   5        1.73        4.30      2.26 o
  -6  12   5        8.81       13.28      2.38 o
  -5  12   5      269.44      264.60      5.19 o
  -4  12   5      763.37      751.31     10.74 o
  -3  12   5      120.49      116.76      2.67 o
  -2  12   5      524.31      482.53     10.33 o
  -1  12   5      833.99      829.36      8.34 o
   0  12   5      268.98      267.51      3.53 o
   1  12   5        1.29        2.65      4.63 o
   2  12   5       40.32       44.64      3.22 o
   3  12   5        9.26       15.94      3.40 o
   4  12   5        3.48        3.25      2.83 o
   5  12   5       45.94       56.35      3.58 o
   6  12   5       14.58       18.10      3.83 o
  -9  13   5       58.45       61.17      2.99 o
  -8  13   5      166.18      172.23      3.39 o
  -7  13   5        8.97       11.43      2.41 o
  -6  13   5        7.73       11.66      2.52 o
  -5  13   5        5.58        5.13      2.47 o
  -4  13   5      102.34      103.73      2.69 o
  -3  13   5      242.36      225.72      5.09 o
  -2  13   5       52.53       53.00      2.67 o
  -1  13   5       74.72       71.51      2.77 o
   0  13   5      334.82      326.06      5.83 o
   1  13   5      395.47      383.88      7.59 o
   2  13   5       22.58       30.36      3.40 o
   3  13   5       52.14       58.81      3.64 o
   4  13   5      128.59      131.95      3.36 o
   5  13   5        1.32        7.52      3.67 o
  -8  14   5       11.10       10.94      2.56 o
  -7  14   5       45.15       38.83      2.93 o
  -6  14   5        0.53       -1.48      2.51 o
  -5  14   5        1.69        6.91      2.79 o
  -4  14   5       20.26       22.08      2.83 o
  -3  14   5       98.69       98.21      2.74 o
  -2  14   5       31.00       31.23      2.99 o
  -1  14   5       24.87       24.80      2.98 o
   0  14   5        4.39        3.71      3.25 o
   1  14   5        0.22       -2.25      4.96 o
   2  14   5        7.23       14.09      3.44 o
   3  14   5       36.47       38.73      3.49 o
   4  14   5        0.39        0.70      3.21 o
  -7  15   5      127.53      141.70      4.63 o
  -6  15   5        7.19        8.13      2.62 o
  -5  15   5       16.94       17.07      2.55 o
  -4  15   5       81.63       77.74      2.78 o
  -3  15   5       11.96       20.86      2.95 o
  -2  15   5      156.61      155.65      3.31 o
  -1  15   5        4.67        9.94      2.94 o
   0  15   5      114.75      112.04      3.58 o
   1  15   5      132.33      142.52      4.15 o
   2  15   5       30.33       34.19      3.37 o
   3  15   5       18.22       22.19      4.24 o
   4  15   5        2.30        8.00      3.16 o
  -7  16   5       23.76       27.07      2.88 o
  -6  16   5        0.47        3.49      2.60 o
  -5  16   5        3.80        7.41      2.88 o
  -4  16   5       49.88       57.67      2.93 o
  -3  16   5       41.86       42.72      3.05 o
  -2  16   5       67.63       71.63      2.97 o
  -1  16   5       59.65       64.82      3.37 o
   0  16   5        2.35        6.11      3.29 o
   1  16   5        0.50        3.72      3.97 o
   2  16   5       16.41       11.57      3.51 o
   3  16   5        6.30        8.92      5.32 o
  -5  17   5        3.19        6.05      3.02 o
  -4  17   5        1.05        0.95      2.96 o
  -3  17   5       11.86       13.58      3.10 o
  -2  17   5        0.80        1.46      2.92 o
  -1  17   5        5.67       10.04      3.36 o
   0  17   5        0.06        2.43      3.63 o
   1  17   5       10.93       13.74      3.91 o
  -3  18   5       72.90       77.67      3.30 o
  -2  18   5       12.79       19.66      3.30 o
  -1  18   5        0.04        4.82      3.23 o
 -12   0   6       52.54       46.18      3.71 o
 -11   0   6        4.65        9.51      3.30 o
 -10   0   6        0.33        1.49      3.06 o
  -9   0   6       75.51       78.25      3.43 o
  -8   0   6      368.65      331.74      5.10 o
  -7   0   6       34.16       32.77      3.21 o
  -6   0   6        6.56       22.25      2.22 o
  -5   0   6     2511.10     2717.56     31.29 o
  -4   0   6     1340.32     1335.47     17.83 o
  -3   0   6     4078.06     3990.64     46.62 o
  -2   0   6      515.17      539.71      6.79 o
  -1   0   6       13.08        4.83      2.45 o
   0   0   6     3488.33     3262.96     17.05 o
   1   0   6     3968.49     4144.69     30.98 o
   2   0   6        5.99        9.03      3.59 o
   3   0   6     2654.87     2765.56     25.68 o
   4   0   6       64.67       85.70      4.80 o
   5   0   6        1.23        0.06      4.15 o
   6   0   6       74.73       83.45      4.81 o
   7   0   6      136.67      130.40      5.57 o
   8   0   6       62.37       53.35      5.34 o
 -12   1   6       43.86       38.57      2.33 o
 -11   1   6        8.72       10.95      2.21 o
 -10   1   6       22.78       26.33      1.92 o
  -9   1   6       93.15       85.68      2.11 o
  -8   1   6      208.03      190.50      2.09 o
  -7   1   6       88.79       84.49      1.86 o
  -6   1   6      221.07      218.96      1.99 o
  -5   1   6     2638.07     2701.77     23.20 o
  -4   1   6     1174.15     1257.38     11.07 o
  -3   1   6      260.24      230.05      2.07 o
  -2   1   6     3981.47     4000.89     22.27 o
  -1   1   6      948.77      923.12      7.54 o
   0   1   6      254.37      275.82      5.91 o
   1   1   6      265.15      247.63      3.14 o
   2   1   6        1.33        6.43      2.69 o
   3   1   6      107.20       98.78      3.03 o
   4   1   6       71.03       62.76      2.98 o
   5   1   6       52.89       34.22      3.43 o
   6   1   6        0.00        4.30      3.29 o
   7   1   6        6.52        6.80      3.33 o
   8   1   6       56.61       51.68      3.88 o
 -12   2   6        0.19       -0.24      2.13 o
 -11   2   6       10.42       15.32      1.93 o
 -10   2   6       11.85       12.27      1.88 o
  -9   2   6      139.06      136.52      2.06 o
  -8   2   6        0.30       -0.04      1.80 o
  -7   2   6       60.59       78.51      1.72 o
  -6   2   6      634.36      692.14      5.19 o
  -5   2   6     1163.42     1268.48      8.68 o
  -4   2   6       99.09      115.53      1.84 o
  -3   2   6      240.33      232.42      2.09 o
  -2   2   6      186.24      179.49      2.57 o
  -1   2   6       91.12       90.45      2.17 o
   0   2   6       42.38       46.37      2.21 o
   1   2   6      215.02      222.89      3.55 o
   2   2   6       18.96       23.83      2.51 o
   3   2   6       48.08       48.86      2.83 o
   4   2   6       74.02       77.71      3.21 o
   5   2   6       64.70       68.40      3.16 o
   6   2   6        0.00        5.78      3.36 o
   7   2   6       12.40       12.35      3.65 o
   8   2   6        3.45        9.25      3.73 o
 -12   3   6       37.14       38.42      2.34 o
 -11   3   6       15.93       11.18      2.11 o
 -10   3   6       10.46        8.17      1.90 o
  -9   3   6       25.53       29.11      1.79 o
  -8   3   6       48.39       45.63      1.87 o
  -7   3   6       21.80       25.99      1.87 o
  -6   3   6        2.40        3.60      1.55 o
  -5   3   6      569.87      530.72      4.99 o
  -4   3   6        0.46        4.69      1.62 o
  -3   3   6       34.41       27.83      1.76 o
  -2   3   6     1597.50     1650.50     18.56 o
  -1   3   6     1474.95     1425.48     16.36 o
   0   3   6       38.16       31.71      2.11 o
   1   3   6      395.88      354.53      4.84 o
   2   3   6      405.06      416.62      5.37 o
   3   3   6       32.21       33.19      2.89 o
   4   3   6       38.86       48.66      2.97 o
   5   3   6       48.96       49.95      2.98 o
   6   3   6       46.33       52.29      3.08 o
   7   3   6      163.89      172.19      4.17 o
 -12   4   6       42.94       40.89      2.35 o
 -11   4   6        0.47        5.82      2.28 o
 -10   4   6       26.12       31.05      2.00 o
  -9   4   6        5.74        7.92      1.93 o
  -8   4   6       83.07       89.19      2.06 o
  -7   4   6        4.28        5.42      1.84 o
  -6   4   6     1767.39     1778.15     17.33 o
  -5   4   6      111.69      127.22      2.04 o
  -4   4   6      277.31      250.71      4.63 o
  -3   4   6     1870.56     1908.04     14.63 o
  -2   4   6      165.43      163.34      2.22 o
  -1   4   6        1.79        2.68      1.85 o
   0   4   6      280.79      222.32      2.72 o
   1   4   6      144.64      146.77      2.69 o
   2   4   6      323.54      321.28      3.65 o
   3   4   6      273.90      303.80      4.17 o
   4   4   6      664.40      625.68      9.78 o
   5   4   6      126.56      115.29      3.29 o
   6   4   6        0.70        2.33      2.95 o
   7   4   6      184.38      169.64      4.89 o
 -12   5   6        0.10        2.85      2.53 o
 -11   5   6       52.53       57.51      2.09 o
 -10   5   6      180.78      170.38      3.45 o
  -9   5   6       49.10       46.66      1.97 o
  -8   5   6      186.84      176.99      2.28 o
  -7   5   6       32.62       32.38      2.02 o
  -6   5   6      891.20      877.25      6.83 o
  -5   5   6     1014.67      996.74     10.56 o
  -4   5   6      219.85      221.34      3.00 o
  -3   5   6      328.65      337.36      2.48 o
  -2   5   6      467.65      456.65      4.05 o
  -1   5   6      154.70      167.51      2.31 o
   0   5   6      121.55      106.50      2.57 o
   1   5   6        0.12        4.58      2.48 o
   2   5   6       31.70       38.27      3.11 o
   3   5   6       10.04       12.29      3.36 o
   4   5   6      105.08      111.00      3.38 o
   5   5   6        2.56        3.26      3.12 o
   6   5   6       76.23       90.40      3.25 o
   7   5   6        0.20        0.45      3.46 o
 -12   6   6       40.39       39.62      2.61 o
 -11   6   6       79.94       78.26      2.39 o
 -10   6   6      135.10      133.13      2.29 o
  -9   6   6      174.39      178.91      2.55 o
  -8   6   6        4.06        5.42      1.89 o
  -7   6   6      188.26      168.80      3.17 o
  -6   6   6       38.00       35.12      2.16 o
  -5   6   6      988.80      955.26      9.91 o
  -4   6   6      819.75      789.86      9.32 o
  -3   6   6      380.40      384.75      3.47 o
  -2   6   6      149.22      176.80      2.21 o
  -1   6   6      394.72      401.07      4.29 o
   0   6   6      108.47      106.41      2.57 o
   1   6   6      501.80      522.31      7.36 o
   2   6   6      403.03      402.71      8.06 o
   3   6   6      268.60      253.30      4.67 o
   4   6   6       17.82       16.99      6.51 o
   5   6   6      180.50      196.66      4.01 o
   6   6   6      101.55      105.34      3.94 o
   7   6   6       10.67       13.80      3.89 o
 -11   7   6        5.47        4.71      2.32 o
 -10   7   6       83.85       83.14      2.41 o
  -9   7   6      339.64      312.97      2.69 o
  -8   7   6       27.41       22.97      1.97 o
  -7   7   6      832.63      787.08      9.12 o
  -6   7   6     2517.07     2403.98     23.10 o
  -5   7   6      143.51      137.44      2.35 o
  -4   7   6       15.42       10.13      1.91 o
  -3   7   6        1.22        3.86      1.82 o
  -2   7   6      412.30      420.60      5.53 o
  -1   7   6       38.74       40.82      2.38 o
   0   7   6      296.95      298.89      3.18 o
   1   7   6      581.29      576.67     14.90 o
   2   7   6        1.08        6.60      4.52 o
   3   7   6      261.78      259.41      8.76 o
   4   7   6       65.22       72.62      4.60 o
   5   7   6       52.10       50.18      3.57 o
   6   7   6      128.01      140.47      4.40 o
   7   7   6       21.56       29.23      4.09 o
 -11   8   6        4.43        5.54      2.45 o
 -10   8   6       91.42      101.79      2.38 o
  -9   8   6       61.36       61.88      2.23 o
  -8   8   6       41.99       43.73      2.68 o
  -7   8   6       22.02       25.34      1.97 o
  -6   8   6      575.94      579.44      3.54 o
  -5   8   6       20.93       16.68      1.92 o
  -4   8   6      326.33      316.13      3.83 o
  -3   8   6        0.15        1.88      1.83 o
  -2   8   6      179.27      189.56      2.68 o
  -1   8   6       95.40       86.97      2.48 o
   0   8   6      227.37      205.95      3.34 o
   1   8   6      189.96      177.53      3.68 o
   2   8   6      190.34      193.05      7.05 o
   3   8   6      293.92      307.88      6.20 o
   4   8   6        2.96        4.10      5.80 o
   5   8   6        1.22        2.04      3.37 o
   6   8   6        9.18        8.99      3.67 o
   7   8   6        0.82        3.03      4.07 o
 -11   9   6       43.87       53.69      2.53 o
 -10   9   6      138.00      134.15      4.04 o
  -9   9   6      139.21      143.27      2.44 o
  -8   9   6        0.99        5.28      2.11 o
  -7   9   6       20.72       24.29      1.93 o
  -6   9   6      164.38      169.22      2.31 o
  -5   9   6        9.99       12.28      2.04 o
  -4   9   6        0.01        1.18      1.87 o
  -3   9   6      112.88      122.73      2.32 o
  -2   9   6       88.48       97.15      2.65 o
  -1   9   6       39.17       43.50      2.73 o
   0   9   6       36.53       38.55      3.40 o
   1   9   6        8.30        8.27      3.00 o
   2   9   6       52.93       54.09      3.46 o
   3   9   6       50.08       51.70      3.55 o
   4   9   6      164.72      174.48      5.40 o
   5   9   6        1.25        1.43      3.61 o
   6   9   6       98.30      110.97      4.38 o
 -10  10   6       80.21       82.71      2.40 o
  -9  10   6      160.52      167.41      3.00 o
  -8  10   6      297.16      320.92      5.07 o
  -7  10   6      348.75      333.89      7.59 o
  -6  10   6      420.84      405.90      6.59 o
  -5  10   6     1393.67     1347.89     16.08 o
  -4  10   6      129.87      120.24      2.15 o
  -3  10   6      136.39      133.30      2.55 o
  -2  10   6      101.51       93.69      4.46 o
  -1  10   6       34.37       32.32      2.76 o
   0  10   6       45.87       30.46      3.20 o
   1  10   6      228.81      226.73      4.64 o
   2  10   6      208.70      199.01      6.85 o
   3  10   6       33.60       31.07      3.66 o
   4  10   6      137.16      155.10      5.70 o
   5  10   6      196.85      227.71      6.50 o
   6  10   6        6.17        7.07      4.45 o
 -10  11   6       20.29       24.12      2.66 o
  -9  11   6      104.31       99.59      2.63 o
  -8  11   6        7.05        7.00      2.30 o
  -7  11   6       68.22       64.76      3.02 o
  -6  11   6      350.51      337.90      4.12 o
  -5  11   6      329.68      319.12      3.72 o
  -4  11   6        4.18        6.71      2.34 o
  -3  11   6       68.74       65.33      2.69 o
  -2  11   6      217.68      214.26      7.03 o
  -1  11   6       26.92       32.54      2.90 o
   0  11   6       46.44       41.99      3.47 o
   1  11   6       94.38       94.73      3.47 o
   2  11   6        1.67        7.45      3.12 o
   3  11   6       56.41       60.41      3.43 o
   4  11   6        2.84        2.57      3.68 o
   5  11   6       36.55       41.33      4.20 o
  -9  12   6        1.37        1.67      2.47 o
  -8  12   6       45.73       45.42      2.91 o
  -7  12   6        3.93        0.78      2.76 o
  -6  12   6        9.99       11.69      2.48 o
  -5  12   6        0.02        2.28      3.39 o
  -4  12   6       43.11       44.19      2.64 o
  -3  12   6      268.70      259.37      3.67 o
  -2  12   6        0.01        1.77      2.59 o
  -1  12   6      138.23      130.83      3.27 o
   0  12   6       18.65       22.52      3.53 o
   1  12   6       11.39       10.20      5.71 o
   2  12   6        2.82        8.20      3.14 o
   3  12   6        4.53        1.94      3.28 o
   4  12   6        0.66        6.74      3.53 o
   5  12   6       22.37       24.09      3.66 o
  -9  13   6       69.22       79.56      3.47 o
  -8  13   6       42.22       47.29      2.52 o
  -7  13   6       55.43       58.27      3.54 o
  -6  13   6       20.51       30.09      2.79 o
  -5  13   6      121.55      115.25      2.73 o
  -4  13   6      118.16      120.22      6.25 o
  -3  13   6       19.58       20.42      2.88 o
  -2  13   6       55.39       55.55      2.94 o
  -1  13   6       90.02       85.62      3.43 o
   0  13   6        3.10       10.48      3.42 o
   1  13   6       27.53       43.17      5.31 o
   2  13   6       38.09       39.47      3.79 o
   3  13   6       26.65       27.34      3.73 o
   4  13   6       88.81       92.23      3.24 o
  -8  14   6      179.28      192.64      5.77 o
  -7  14   6      192.34      181.28      4.28 o
  -6  14   6       30.76       39.23      2.61 o
  -5  14   6      124.72      122.06      2.57 o
  -4  14   6        5.16        5.34      2.51 o
  -3  14   6      210.61      195.87      3.16 o
  -2  14   6        4.46        6.30      2.76 o
  -1  14   6      203.00      192.24      3.90 o
   0  14   6        1.61        0.71      3.46 o
   1  14   6       83.48       84.48      3.52 o
   2  14   6       74.70       81.68      3.74 o
   3  14   6       31.64       38.06      3.86 o
   4  14   6       20.11       22.94      3.21 o
  -7  15   6        6.24        8.61      2.86 o
  -6  15   6       60.66       57.59      2.76 o
  -5  15   6        9.80       10.46      2.45 o
  -4  15   6        9.81       13.56      3.10 o
  -3  15   6       37.31       37.87      2.94 o
  -2  15   6       77.73       87.77      3.32 o
  -1  15   6       57.81       55.02      3.36 o
   0  15   6        2.40       10.05      3.83 o
   1  15   6       19.09       23.30      3.44 o
   2  15   6       27.88       39.44      4.11 o
   3  15   6       35.48       32.96      4.11 o
  -6  16   6       70.67       63.64      2.91 o
  -5  16   6       41.79       46.31      2.73 o
  -4  16   6        5.21        7.23      3.01 o
  -3  16   6      137.66      137.77      4.97 o
  -2  16   6        0.40        3.11      3.03 o
  -1  16   6       55.32       52.76      3.42 o
   0  16   6       20.03       22.98      4.08 o
   1  16   6        0.05        3.43      3.80 o
   2  16   6        1.90       10.20      3.78 o
  -5  17   6       10.10       13.62      3.36 o
  -4  17   6       49.22       47.76      3.26 o
  -3  17   6        2.15        1.54      3.04 o
  -2  17   6       92.65       79.07      3.40 o
  -1  17   6       41.45       39.26      3.54 o
   0  17   6        8.28       10.90      3.98 o
 -12   1   7      110.80      107.74      2.55 o
 -11   1   7      178.20      174.32      5.10 o
 -10   1   7        0.51        3.74      1.74 o
  -9   1   7      139.87      140.64      1.96 o
  -8   1   7      113.96      109.03      1.86 o
  -7   1   7        0.10        1.09      1.61 o
  -6   1   7        0.27        0.60      1.62 o
  -5   1   7       51.83       56.51      1.69 o
  -4   1   7      201.61      189.43      2.05 o
  -3   1   7       15.46       15.04      1.85 o
  -2   1   7      324.07      319.91      3.12 o
  -1   1   7     1532.33     1559.98     17.56 o
   0   1   7       83.99       90.23      2.63 o
   1   1   7      552.59      524.20      4.46 o
   2   1   7        0.82        3.16      2.59 o
   3   1   7      347.34      325.01      3.57 o
   4   1   7       79.47       83.51      3.14 o
   5   1   7        0.58        1.83      3.29 o
   6   1   7       13.65       15.15      3.48 o
   7   1   7       44.18       51.22      3.92 o
 -12   2   7        6.85        6.31      2.41 o
 -11   2   7      120.19      131.78      3.47 o
 -10   2   7      414.83      401.25      4.29 o
  -9   2   7      131.75      113.04      2.01 o
  -8   2   7      517.24      483.58      2.65 o
  -7   2   7      228.53      220.92      2.10 o
  -6   2   7        0.07        4.76      1.56 o
  -5   2   7      216.62      215.22      1.97 o
  -4   2   7      400.99      413.53      2.48 o
  -3   2   7       75.23       83.38      1.83 o
  -2   2   7       19.96       22.45      2.07 o
  -1   2   7      440.00      412.62      3.31 o
   0   2   7      729.50      691.52      6.90 o
   1   2   7       75.02       74.33      3.64 o
   2   2   7      145.63      140.24      2.88 o
   3   2   7      357.79      365.92      3.90 o
   4   2   7       54.50       49.21      3.14 o
   5   2   7       45.47       53.88      3.33 o
   6   2   7       54.85       69.24      3.72 o
   7   2   7       10.68       16.43      3.72 o
 -12   3   7      106.67      100.14      2.50 o
 -11   3   7      131.66      122.68      2.70 o
 -10   3   7        1.22        4.57      1.85 o
  -9   3   7       96.76      109.00      2.07 o
  -8   3   7      773.12      746.71      5.80 o
  -7   3   7      238.71      214.65      2.25 o
  -6   3   7       33.51       31.69      1.65 o
  -5   3   7      510.49      494.30      2.77 o
  -4   3   7      275.10      258.56      3.17 o
  -3   3   7        6.95        7.66      1.72 o
  -2   3   7      546.19      563.54      4.89 o
  -1   3   7      489.50      505.33      6.17 o
   0   3   7       29.07       26.84      2.28 o
   1   3   7      324.64      318.11      2.93 o
   2   3   7      106.60      102.88      2.77 o
   3   3   7      768.39      752.45     13.80 o
   4   3   7      335.90      338.42      4.81 o
   5   3   7        0.16        3.94      2.85 o
   6   3   7        1.37        1.87      3.27 o
   7   3   7       49.15       62.89      4.11 o
 -12   4   7        2.69        3.59      2.20 o
 -11   4   7        0.16        0.84      2.29 o
 -10   4   7        4.67        5.84      1.94 o
  -9   4   7       45.59       49.31      1.96 o
  -8   4   7      411.50      406.05      3.49 o
  -7   4   7       33.42       28.93      2.00 o
  -6   4   7       83.54       81.28      2.07 o
  -5   4   7      631.04      626.98      4.58 o
  -4   4   7        1.95        5.45      1.77 o
  -3   4   7       32.94       36.38      1.83 o
  -2   4   7      433.15      430.99      3.92 o
  -1   4   7       16.79       15.62      1.97 o
   0   4   7      368.15      374.79      5.43 o
   1   4   7       17.36       23.21      2.30 o
   2   4   7       33.18       27.29      2.88 o
   3   4   7        0.13        1.52      3.01 o
   4   4   7        6.20        5.44      2.97 o
   5   4   7        0.17        4.89      2.88 o
   6   4   7        4.14        7.13      3.44 o
   7   4   7        7.80       15.08      4.10 o
 -12   5   7       52.62       57.71      2.50 o
 -11   5   7       13.16       14.23      2.23 o
 -10   5   7       33.07       40.55      2.13 o
  -9   5   7      211.50      212.39      2.63 o
  -8   5   7        0.06        6.48      1.80 o
  -7   5   7       13.65       13.60      1.78 o
  -6   5   7      294.15      266.45      2.77 o
  -5   5   7       21.95       23.88      2.05 o
  -4   5   7      639.40      573.54      3.49 o
  -3   5   7       93.55       87.96      2.03 o
  -2   5   7       80.34       87.23      2.08 o
  -1   5   7      190.36      184.28      2.45 o
   0   5   7      145.52      119.57      2.43 o
   1   5   7     1048.14      973.01     10.96 o
   2   5   7      205.80      191.77      3.21 o
   3   5   7       41.51       46.62      3.09 o
   4   5   7       31.89       36.19      3.35 o
   5   5   7        6.37       11.95      3.15 o
   6   5   7        0.11        3.32      3.44 o
 -11   6   7       82.08       84.10      2.36 o
 -10   6   7      176.30      170.49      4.86 o
  -9   6   7       76.21       65.92      2.10 o
  -8   6   7      272.45      257.72      2.73 o
  -7   6   7      642.38      643.99     10.17 o
  -6   6   7      291.51      290.33      3.10 o
  -5   6   7       19.22       23.53      2.03 o
  -4   6   7        0.01       -1.69      1.85 o
  -3   6   7       81.00       79.30      2.10 o
  -2   6   7       35.59       24.20      1.93 o
  -1   6   7      496.15      472.80      6.01 o
   0   6   7      435.55      414.84      3.58 o
   1   6   7        2.32        3.91      2.54 o
   2   6   7      293.14      268.52      3.93 o
   3   6   7      327.80      330.23      5.27 o
   4   6   7       17.08       20.48      4.04 o
   5   6   7       88.63       87.61      4.31 o
   6   6   7       20.56       23.82      3.75 o
 -11   7   7       11.37       13.67      2.35 o
 -10   7   7        0.36        1.59      2.09 o
  -9   7   7        0.06        2.16      2.83 o
  -8   7   7      188.81      198.56      2.66 o
  -7   7   7      285.07      279.86      4.29 o
  -6   7   7      156.48      155.72      3.55 o
  -5   7   7       42.29       41.66      1.97 o
  -4   7   7      473.95      464.84      6.35 o
  -3   7   7       78.86       78.27      2.07 o
  -2   7   7      248.80      250.21      3.10 o
  -1   7   7       11.35       12.54      2.06 o
   0   7   7      111.70      104.47      2.84 o
   1   7   7      143.53      130.29      4.05 o
   2   7   7        1.96        4.06      3.82 o
   3   7   7        0.38        2.48      4.03 o
   4   7   7        9.87       12.55      4.05 o
   5   7   7        9.84        6.14      4.03 o
   6   7   7       53.57       54.19      4.39 o
 -11   8   7        0.00       -1.98      2.35 o
 -10   8   7       19.73       24.76      2.37 o
  -9   8   7      111.65      109.93      2.62 o
  -8   8   7      360.80      345.76      5.50 o
  -7   8   7       26.93       26.68      2.15 o
  -6   8   7       31.35       36.21      1.93 o
  -5   8   7     1323.19     1312.85     13.05 o
  -4   8   7       70.94       69.60      2.84 o
  -3   8   7      138.47      126.56      2.31 o
  -2   8   7      674.05      655.49      5.45 o
  -1   8   7        0.16        0.69      2.28 o
   0   8   7      182.35      169.28      3.25 o
   1   8   7        3.25        1.14      3.59 o
   2   8   7        4.25        5.35      3.41 o
   3   8   7        2.51        5.79      4.20 o
   4   8   7        1.02        1.39      4.73 o
   5   8   7       52.60       53.17      4.53 o
   6   8   7        1.92        0.73      4.11 o
 -11   9   7        3.09        6.31      2.42 o
 -10   9   7        3.92        5.36      2.28 o
  -9   9   7       13.39       14.93      2.07 o
  -8   9   7       28.00       35.85      2.09 o
  -7   9   7       12.05       18.38      2.29 o
  -6   9   7      696.10      680.32      7.95 o
  -5   9   7       94.82       99.37      3.53 o
  -4   9   7     1645.11     1557.67     20.82 o
  -3   9   7      920.29      884.70      7.25 o
  -2   9   7      108.80      106.04      2.44 o
  -1   9   7      345.29      345.87      3.32 o
   0   9   7       11.53        1.85      3.35 o
   1   9   7      406.43      367.20      7.79 o
   2   9   7      113.43      121.43      3.86 o
   3   9   7       31.84       23.84      3.50 o
   4   9   7       74.25       60.42      4.48 o
   5   9   7        0.17        0.70      3.71 o
 -10  10   7        0.38        2.31      2.24 o
  -9  10   7       15.47       13.80      2.27 o
  -8  10   7       31.00       31.43      2.28 o
  -7  10   7       51.92       54.74      2.31 o
  -6  10   7       55.07       52.27      2.45 o
  -5  10   7       27.10       30.30      2.75 o
  -4  10   7      270.57      271.49      4.43 o
  -3  10   7        3.16        2.52      2.13 o
  -2  10   7        9.76       11.61      2.20 o
  -1  10   7        4.69        4.78      3.00 o
   0  10   7        0.33        2.14      3.62 o
   1  10   7        1.81        0.79      3.53 o
   2  10   7        7.40       13.23      3.20 o
   3  10   7        8.18       20.25      3.71 o
   4  10   7        2.37        4.95      4.78 o
   5  10   7        4.95        6.81      3.96 o
 -10  11   7        5.36        9.26      2.24 o
  -9  11   7        7.90       16.14      2.39 o
  -8  11   7       49.60       47.21      2.18 o
  -7  11   7       48.94       51.05      2.28 o
  -6  11   7       16.67       20.02      2.06 o
  -5  11   7      162.57      157.83      3.70 o
  -4  11   7      604.91      611.31      6.71 o
  -3  11   7        5.76        6.48      2.76 o
  -2  11   7      248.61      228.33      4.90 o
  -1  11   7      201.54      191.89      3.38 o
   0  11   7      149.53      148.63      3.66 o
   1  11   7      171.10      159.05      3.77 o
   2  11   7       21.53       22.97      3.81 o
   3  11   7        0.05       10.83      3.44 o
   4  11   7       32.89       37.78      4.21 o
  -9  12   7        0.97        1.41      2.38 o
  -8  12   7       32.09       37.36      2.28 o
  -7  12   7       20.65       20.97      2.32 o
  -6  12   7       24.20       22.04      2.28 o
  -5  12   7      664.94      660.53     14.72 o
  -4  12   7      150.34      162.90      4.22 o
  -3  12   7      273.46      253.09      4.97 o
  -2  12   7      909.18      882.99      7.91 o
  -1  12   7        0.78        2.90      3.06 o
   0  12   7      462.31      433.34     17.22 o
   1  12   7       58.22       54.74      4.43 o
   2  12   7        2.30        4.02      4.38 o
   3  12   7       34.89       44.18      3.84 o
   4  12   7        7.05       12.68      4.20 o
  -8  13   7      126.91      132.28      2.76 o
  -7  13   7       57.31       60.67      2.69 o
  -6  13   7        7.34        7.92      2.41 o
  -5  13   7       80.52       71.27      2.44 o
  -4  13   7      276.62      266.64      5.62 o
  -3  13   7        4.16        3.97      2.72 o
  -2  13   7       43.95       43.15      3.30 o
  -1  13   7      150.47      130.26      3.32 o
   0  13   7        0.48        1.99      3.94 o
   1  13   7        0.98        4.93      3.31 o
   2  13   7       10.09       13.54      3.36 o
   3  13   7        1.70       -1.87      3.63 o
  -8  14   7       20.43       17.08      2.60 o
  -7  14   7        0.03        2.17      2.68 o
  -6  14   7       13.79       15.70      2.54 o
  -5  14   7        6.49        9.91      2.42 o
  -4  14   7       11.18       15.44      2.33 o
  -3  14   7      199.96      206.80      5.67 o
  -2  14   7       48.13       51.81      2.94 o
  -1  14   7       75.36       74.27      3.47 o
   0  14   7       39.00       43.96      3.37 o
   1  14   7        0.00        4.80      3.85 o
   2  14   7        0.02       -2.10      4.11 o
  -7  15   7        0.04        4.25      2.80 o
  -6  15   7       43.41       47.40      3.38 o
  -5  15   7        0.06        3.65      2.77 o
  -4  15   7      241.51      244.44      8.22 o
  -3  15   7       77.72       79.58      4.11 o
  -2  15   7       25.29       19.50      3.24 o
  -1  15   7       99.75      102.29      5.98 o
   0  15   7       60.63       67.03      3.69 o
   1  15   7       11.93       10.09      4.02 o
  -5  16   7      101.25       95.23      2.89 o
  -4  16   7        0.01        1.52      3.05 o
  -3  16   7       67.60       62.81      3.12 o
  -2  16   7       90.70       80.47      3.59 o
  -1  16   7        9.86        3.08      4.14 o
   0  16   7       39.67       34.51      3.99 o
 -12   0   8       10.37        8.26      2.90 o
 -11   0   8      164.16      165.02      3.49 o
 -10   0   8      479.18      460.72      3.47 o
  -9   0   8       88.98       77.55      2.48 o
  -8   0   8      146.73      146.51      4.27 o
  -7   0   8     1317.40     1157.32     17.22 o
  -6   0   8      645.21      624.24      9.89 o
  -5   0   8     2007.70     1910.75     29.09 o
  -4   0   8     1166.87     1053.52      9.40 o
  -3   0   8      228.52      247.82     13.94 o
  -2   0   8     1044.12     1030.83     16.24 o
  -1   0   8      313.75      303.63      4.06 o
   0   0   8       84.63       76.38      3.53 o
   1   0   8        0.00        5.18      3.56 o
   2   0   8      108.42       98.19      4.08 o
   3   0   8        7.40       18.77      3.97 o
   4   0   8       66.01       78.45      5.12 o
   5   0   8       85.77       94.49      5.37 o
   6   0   8       68.30       69.85      5.63 o
 -12   1   8       43.73       48.21      2.09 o
 -11   1   8        1.75        2.86      1.90 o
 -10   1   8      147.49      156.13      2.79 o
  -9   1   8      235.89      245.83      3.46 o
  -8   1   8       46.19       44.44      1.69 o
  -7   1   8       10.41       12.86      1.69 o
  -6   1   8       50.51       58.74      1.73 o
  -5   1   8      223.67      222.17      2.05 o
  -4   1   8      338.95      343.66      3.73 o
  -3   1   8      316.39      306.03      4.40 o
  -2   1   8       53.40       63.61      2.17 o
  -1   1   8       21.81       24.56      2.14 o
   0   1   8        0.00        3.28      2.44 o
   1   1   8      331.89      288.49      5.16 o
   2   1   8      113.03      110.81      2.95 o
   3   1   8       17.60       13.30      2.85 o
   4   1   8       30.35       21.59      3.11 o
   5   1   8        0.82        0.19      3.42 o
   6   1   8        0.01        1.67      3.70 o
 -12   2   8       23.55       27.15      2.10 o
 -11   2   8       32.91       28.22      2.04 o
 -10   2   8       66.41       59.59      2.04 o
  -9   2   8        1.71        5.30      1.68 o
  -8   2   8        0.01        0.84      1.76 o
  -7   2   8        0.01        2.23      1.71 o
  -6   2   8        2.88        9.03      1.66 o
  -5   2   8        0.60        2.35      1.86 o
  -4   2   8       50.63       51.54      1.91 o
  -3   2   8      279.79      271.94      2.62 o
  -2   2   8       17.29       20.23      2.01 o
  -1   2   8        3.80        6.39      2.16 o
   0   2   8       87.65       93.31      2.48 o
   1   2   8       77.03       85.60      2.72 o
   2   2   8        3.56        5.50      2.63 o
   3   2   8        5.18        7.37      2.97 o
   4   2   8        7.57        9.92      3.17 o
   5   2   8        2.99        3.66      3.55 o
   6   2   8        0.17        0.13      3.79 o
 -12   3   8        0.41        5.36      2.71 o
 -11   3   8        7.69       10.57      2.38 o
 -10   3   8       20.79       22.74      2.10 o
  -9   3   8      153.00      153.55      2.13 o
  -8   3   8        5.29        4.56      1.70 o
  -7   3   8      577.17      583.21      3.87 o
  -6   3   8      766.02      769.44      7.12 o
  -5   3   8      456.63      405.73      4.65 o
  -4   3   8      415.89      430.87      4.60 o
  -3   3   8     1904.52     1781.00     14.44 o
  -2   3   8       33.83       39.04      2.15 o
  -1   3   8      291.86      262.98      3.51 o
   0   3   8      106.05       97.27      2.34 o
   1   3   8      221.31      210.47      3.00 o
   2   3   8       74.83       69.84      2.90 o
   3   3   8      129.47      127.27      3.34 o
   4   3   8      112.53      110.33      4.88 o
   5   3   8        0.18        1.52      2.91 o
   6   3   8       26.42       35.59      4.12 o
 -12   4   8        6.31       10.16      2.54 o
 -11   4   8      109.96      118.76      2.80 o
 -10   4   8      186.49      185.80      2.76 o
  -9   4   8        1.06        2.44      2.18 o
  -8   4   8      128.74      152.33      2.19 o
  -7   4   8      629.38      587.39      7.84 o
  -6   4   8       10.45       11.38      2.13 o
  -5   4   8       58.87       50.27      1.95 o
  -4   4   8      583.30      536.87      6.14 o
  -3   4   8      117.92      118.52      2.37 o
  -2   4   8       15.40       13.60      2.10 o
  -1   4   8       76.78       76.44      2.39 o
   0   4   8       15.70       25.07      2.47 o
   1   4   8       43.57       33.19      2.33 o
   2   4   8      234.13      195.33      3.63 o
   3   4   8       12.22       12.96      3.04 o
   4   4   8        0.28        2.30      2.94 o
   5   4   8       28.61       31.82      3.18 o
   6   4   8      159.01      154.94      4.57 o
 -11   5   8       28.17       33.71      2.37 o
 -10   5   8      249.79      237.75      4.32 o
  -9   5   8      195.89      189.36      2.31 o
  -8   5   8       13.25       15.25      2.11 o
  -7   5   8      203.96      202.41      2.56 o
  -6   5   8      234.49      233.33      4.07 o
  -5   5   8      213.92      207.12      2.42 o
  -4   5   8      401.75      385.34      2.60 o
  -3   5   8      705.99      694.68      6.88 o
  -2   5   8      925.52      918.89     10.41 o
  -1   5   8        3.50        6.65      2.26 o
   0   5   8        0.14        0.25      2.31 o
   1   5   8       39.42       33.74      2.70 o
   2   5   8       77.52       90.00      3.39 o
   3   5   8      254.90      257.72      5.51 o
   4   5   8       14.47       13.00      3.43 o
   5   5   8       27.18       37.98      3.48 o
 -11   6   8        3.77        3.67      2.22 o
 -10   6   8        0.95        5.10      2.23 o
  -9   6   8       27.01       30.64      2.10 o
  -8   6   8       75.05       69.11      2.05 o
  -7   6   8      167.39      146.67      2.38 o
  -6   6   8       22.55       23.06      1.85 o
  -5   6   8        0.56        3.60      2.08 o
  -4   6   8       11.43       11.39      1.86 o
  -3   6   8      923.52      931.27      5.39 o
  -2   6   8      181.50      179.88      3.15 o
  -1   6   8        1.92        2.28      2.21 o
   0   6   8      962.08      945.93      9.83 o
   1   6   8      298.50      303.33      4.77 o
   2   6   8       29.09       27.16      2.85 o
   3   6   8       44.04       55.57      3.56 o
   4   6   8        2.91        9.56      3.70 o
   5   6   8        0.67        0.05      3.51 o
 -11   7   8       24.65       28.07      2.34 o
 -10   7   8        0.16        3.04      2.10 o
  -9   7   8       46.05       54.33      2.12 o
  -8   7   8       10.24       15.88      2.12 o
  -7   7   8       12.23       15.17      1.96 o
  -6   7   8       53.02       55.81      2.11 o
  -5   7   8      588.56      551.16      7.87 o
  -4   7   8      120.91      104.19      2.10 o
  -3   7   8       66.54       59.25      2.08 o
  -2   7   8        0.04        2.94      1.93 o
  -1   7   8      252.81      246.68      3.85 o
   0   7   8       67.60       65.54      2.49 o
   1   7   8      528.21      493.14      4.52 o
   2   7   8      404.52      421.06     10.11 o
   3   7   8        4.29        9.01      3.30 o
   4   7   8       44.68       42.56      4.13 o
   5   7   8      151.22      161.52      6.41 o
 -11   8   8        0.78        2.56      2.38 o
 -10   8   8        0.26        5.82      2.19 o
  -9   8   8      108.39      119.23      2.27 o
  -8   8   8      438.00      441.85      5.51 o
  -7   8   8      167.56      161.58      3.22 o
  -6   8   8        8.44       10.40      2.00 o
  -5   8   8       24.82       26.15      2.21 o
  -4   8   8       78.97       72.41      2.26 o
  -3   8   8       43.23       52.19      2.13 o
  -2   8   8       77.90       80.11      2.21 o
  -1   8   8        8.17        7.22      2.39 o
   0   8   8      147.26      155.04      3.02 o
   1   8   8        0.03        4.33      3.33 o
   2   8   8       53.03       40.29      4.11 o
   3   8   8        9.50       23.51      4.16 o
   4   8   8        5.48       10.77      4.88 o
   5   8   8        7.82       14.45      3.63 o
 -10   9   8       42.89       47.35      2.38 o
  -9   9   8        0.08        1.16      2.17 o
  -8   9   8       15.05       14.61      2.16 o
  -7   9   8        4.13        9.59      2.22 o
  -6   9   8       24.11       26.56      2.13 o
  -5   9   8        8.90       12.41      2.06 o
  -4   9   8      472.35      466.09      3.39 o
  -3   9   8       20.70       22.41      2.12 o
  -2   9   8      228.51      216.62      2.61 o
  -1   9   8        8.37       10.67      2.26 o
   0   9   8        8.45        6.54      3.77 o
   1   9   8        5.20        8.12      3.79 o
   2   9   8       10.80        6.56      4.03 o
   3   9   8        3.59        9.78      4.13 o
   4   9   8       11.87       19.85      4.05 o
 -10  10   8        9.08       13.25      2.35 o
  -9  10   8       56.14       57.65      2.32 o
  -8  10   8       69.32       77.13      2.51 o
  -7  10   8       90.35       93.11      2.15 o
  -6  10   8        1.51        3.73      1.98 o
  -5  10   8       48.10       45.40      2.16 o
  -4  10   8       13.59       19.16      2.14 o
  -3  10   8      168.42      172.82      2.39 o
  -2  10   8      348.65      350.98      6.46 o
  -1  10   8      232.01      235.47      5.00 o
   0  10   8      410.97      399.66      5.22 o
   1  10   8      314.48      326.17      4.39 o
   2  10   8        2.96        7.99      5.03 o
   3  10   8       29.58       35.21      3.78 o
   4  10   8       18.68       27.00      4.75 o
  -9  11   8        7.55       10.85      2.28 o
  -8  11   8       50.46       51.70      2.37 o
  -7  11   8      152.97      147.07      2.40 o
  -6  11   8       39.25       38.53      2.13 o
  -5  11   8        3.37        7.69      2.23 o
  -4  11   8      196.02      196.60      2.50 o
  -3  11   8      211.03      223.29      3.51 o
  -2  11   8        0.66        3.23      2.42 o
  -1  11   8      284.51      293.76      4.66 o
   0  11   8      101.70       96.62      3.69 o
   1  11   8      126.41      109.49      5.84 o
   2  11   8       27.57       27.61      3.82 o
   3  11   8        5.23        6.20      4.14 o
  -9  12   8        3.00        3.33      2.32 o
  -8  12   8       35.25       32.09      2.34 o
  -7  12   8        0.22       -0.01      2.09 o
  -6  12   8        1.84        4.27      2.25 o
  -5  12   8        1.36        1.78      2.26 o
  -4  12   8       15.17       18.00      2.59 o
  -3  12   8       52.28       56.31      2.60 o
  -2  12   8       35.68       32.43      3.02 o
  -1  12   8       19.27       18.97      3.73 o
   0  12   8       16.91       17.01      3.77 o
   1  12   8        3.80        2.31      3.66 o
   2  12   8        2.09        5.45      3.83 o
   3  12   8        3.36        5.31      3.81 o
  -8  13   8       12.75       14.67      2.67 o
  -7  13   8        0.93        4.46      2.60 o
  -6  13   8        2.13        4.45      2.55 o
  -5  13   8        0.15        4.68      2.69 o
  -4  13   8       50.03       49.45      2.95 o
  -3  13   8       78.80       75.72      3.89 o
  -2  13   8       76.03       76.53      3.31 o
  -1  13   8       96.14       87.07      6.53 o
   0  13   8       13.26       16.53      3.28 o
   1  13   8       20.81       21.69      3.65 o
   2  13   8       79.85       84.49      3.83 o
  -7  14   8       57.01       54.66      2.77 o
  -6  14   8       24.79       25.70      2.57 o
  -5  14   8        0.28        2.02      2.58 o
  -4  14   8       14.63       15.58      3.03 o
  -3  14   8       85.39       89.58      2.94 o
  -2  14   8      187.12      196.62      3.71 o
  -1  14   8       72.59       66.68      3.91 o
   0  14   8      114.82      102.78      3.98 o
   1  14   8       77.92       76.27      3.98 o
  -6  15   8       14.11       16.20      2.62 o
  -5  15   8        4.34        8.66      2.69 o
  -4  15   8       42.82       35.70      2.98 o
  -3  15   8        4.60        5.66      3.22 o
  -2  15   8       63.61       64.96      3.41 o
  -1  15   8       40.23       46.50      4.22 o
   0  15   8        5.60        7.91      3.57 o
  -3  16   8        0.10        2.01      3.19 o
 -12   1   9       22.13       18.58      2.22 o
 -11   1   9        9.09       15.09      2.11 o
 -10   1   9        0.04        1.23      1.87 o
  -9   1   9       31.17       31.30      1.76 o
  -8   1   9       61.73       54.05      2.06 o
  -7   1   9      134.45      154.02      1.97 o
  -6   1   9      109.87      115.08      1.90 o
  -5   1   9       19.95       19.60      1.82 o
  -4   1   9       27.70       29.77      1.94 o
  -3   1   9     1445.47     1428.13     13.58 o
  -2   1   9      463.33      431.06      7.53 o
  -1   1   9      633.32      617.99      7.17 o
   0   1   9      320.22      308.11      7.89 o
   1   1   9        3.54        7.84      2.65 o
   2   1   9       57.06       54.39      2.81 o
   3   1   9        1.44        4.51      3.14 o
   4   1   9        0.72        0.19      3.41 o
   5   1   9        3.43        6.63      3.80 o
 -12   2   9      108.83      111.86      2.37 o
 -11   2   9       83.43       80.41      2.23 o
 -10   2   9       32.44       36.49      2.11 o
  -9   2   9       53.14       47.94      1.93 o
  -8   2   9        4.30       10.45      1.64 o
  -7   2   9        6.40        6.12      1.68 o
  -6   2   9        1.39        5.58      1.65 o
  -5   2   9      852.74      826.86      5.55 o
  -4   2   9      686.79      677.96     10.73 o
  -3   2   9       51.16       54.63      3.06 o
  -2   2   9     2864.88     2743.09     24.06 o
  -1   2   9      849.60      835.89     14.00 o
   0   2   9        4.31        4.92      2.62 o
   1   2   9       50.25       59.62      2.61 o
   2   2   9       21.22       16.63      2.77 o
   3   2   9       43.54       40.56      3.22 o
   4   2   9        5.38        9.17      3.18 o
   5   2   9        0.64        0.51      3.72 o
 -12   3   9       12.61        9.56      2.46 o
 -11   3   9        1.78        6.84      2.08 o
 -10   3   9        2.28        4.55      2.38 o
  -9   3   9       30.43       27.51      1.76 o
  -8   3   9      132.07      131.00      2.02 o
  -7   3   9      249.60      262.66      2.84 o
  -6   3   9       68.67       79.78      1.82 o
  -5   3   9      419.18      391.09      4.05 o
  -4   3   9      171.53      153.93      2.18 o
  -3   3   9      289.29      298.61      3.59 o
  -2   3   9      292.66      288.12      2.65 o
  -1   3   9       32.27       33.88      2.26 o
   0   3   9        2.41        3.60      2.33 o
   1   3   9       23.78       18.46      2.79 o
   2   3   9       19.60       15.48      2.90 o
   3   3   9        7.47        4.94      3.23 o
   4   3   9        2.47        0.02      3.44 o
   5   3   9        0.11        1.80      3.84 o
 -11   4   9        7.56       12.78      2.46 o
 -10   4   9      114.96      133.45      3.16 o
  -9   4   9       50.55       50.95      1.96 o
  -8   4   9        0.04        2.65      1.95 o
  -7   4   9       23.76       23.84      1.89 o
  -6   4   9       31.08       29.00      2.18 o
  -5   4   9        5.30        8.38      1.93 o
  -4   4   9      188.36      186.99      2.27 o
  -3   4   9        0.57        3.53      1.98 o
  -2   4   9       13.57       14.40      2.12 o
  -1   4   9       82.64       81.93      2.53 o
   0   4   9      337.47      313.85      5.57 o
   1   4   9      224.65      208.05      3.09 o
   2   4   9        5.14        8.82      2.77 o
   3   4   9       33.12       41.99      3.32 o
   4   4   9        0.92        4.66      3.28 o
   5   4   9        0.09        1.88      3.66 o
 -11   5   9       79.42       79.23      2.97 o
 -10   5   9       14.23        9.77      2.44 o
  -9   5   9       70.10       68.37      2.15 o
  -8   5   9      145.55      146.23      2.18 o
  -7   5   9       46.21       42.51      2.03 o
  -6   5   9        2.46        6.49      1.83 o
  -5   5   9       90.10       91.52      2.09 o
  -4   5   9      584.92      560.03      7.44 o
  -3   5   9       75.46       77.49      2.08 o
  -2   5   9       20.79       17.80      2.16 o
  -1   5   9      562.60      559.29      5.08 o
   0   5   9      505.67      474.17      6.44 o
   1   5   9        1.47        8.01      2.48 o
   2   5   9      185.11      180.42      4.86 o
   3   5   9       27.53       35.48      3.50 o
   4   5   9        3.16        4.70      3.62 o
 -11   6   9       10.49       10.56      2.51 o
 -10   6   9       12.48       13.05      2.40 o
  -9   6   9        0.88       -0.25      2.26 o
  -8   6   9       40.76       40.50      2.12 o
  -7   6   9        3.70        8.09      2.14 o
  -6   6   9       95.75      100.22      2.51 o
  -5   6   9      356.86      343.93      3.24 o
  -4   6   9       32.17       37.44      1.93 o
  -3   6   9       20.12       17.36      2.05 o
  -2   6   9      371.08      335.92      4.29 o
  -1   6   9        9.35       10.16      2.27 o
   0   6   9      144.49      129.08      2.75 o
   1   6   9       69.96       62.07      2.70 o
   2   6   9       16.90       15.91      3.47 o
   3   6   9        7.68        6.38      3.80 o
   4   6   9        3.70        3.87      3.91 o
 -11   7   9       38.24       44.71      2.68 o
 -10   7   9        8.69       10.79      2.32 o
  -9   7   9       19.46       26.52      2.42 o
  -8   7   9      277.49      278.85      3.25 o
  -7   7   9      162.26      162.20      3.36 o
  -6   7   9        3.56        8.26      2.06 o
  -5   7   9      168.33      158.38      2.31 o
  -4   7   9       11.57       11.53      1.98 o
  -3   7   9       14.91       16.25      2.15 o
  -2   7   9      227.33      231.36      3.85 o
  -1   7   9       19.01       18.25      2.22 o
   0   7   9       64.75       69.76      2.80 o
   1   7   9       97.21       87.87      3.01 o
   2   7   9       11.02        8.30      3.81 o
   3   7   9        0.00       -1.41      3.61 o
   4   7   9       15.90       20.39      3.69 o
 -10   8   9      157.06      161.88      4.41 o
  -9   8   9      137.22      132.72      3.40 o
  -8   8   9        0.24        2.35      2.30 o
  -7   8   9      171.13      171.46      2.50 o
  -6   8   9      226.45      223.61      2.31 o
  -5   8   9       24.79       30.36      2.10 o
  -4   8   9      237.50      214.36      3.60 o
  -3   8   9      283.99      244.96      4.17 o
  -2   8   9       45.54       39.81      2.31 o
  -1   8   9        0.02        2.31      2.23 o
   0   8   9       20.95       29.73      2.52 o
   1   8   9      175.60      177.44      4.36 o
   2   8   9       27.29       25.81      3.42 o
   3   8   9      208.87      203.39     13.18 o
   4   8   9       37.53       43.27      4.86 o
 -10   9   9        0.31        2.86      2.42 o
  -9   9   9       97.33       97.17      2.17 o
  -8   9   9      110.04      109.74      2.47 o
  -7   9   9       24.79       30.12      2.16 o
  -6   9   9       22.08       21.91      2.06 o
  -5   9   9       10.42       11.59      2.06 o
  -4   9   9       55.20       55.26      2.15 o
  -3   9   9        0.97        3.70      2.06 o
  -2   9   9       50.11       56.10      2.35 o
  -1   9   9      135.97      138.24      2.85 o
   0   9   9      150.73      146.45      5.40 o
   1   9   9        4.30       16.20      4.17 o
   2   9   9       34.35       27.14      3.28 o
   3   9   9        3.26        4.03      3.82 o
  -9  10   9        0.00        1.06      2.17 o
  -8  10   9        0.99        1.35      2.11 o
  -7  10   9        1.12        6.50      2.35 o
  -6  10   9       13.97       13.69      2.09 o
  -5  10   9       49.62       49.54      2.22 o
  -4  10   9      266.99      261.90      4.08 o
  -3  10   9       47.43       50.65      2.36 o
  -2  10   9       21.01       16.87      2.33 o
  -1  10   9        0.12        3.98      2.71 o
   0  10   9       26.30       33.69      3.09 o
   1  10   9       21.32       19.74      3.25 o
   2  10   9        2.76        8.43      3.32 o
   3  10   9        0.78       -1.37      4.36 o
  -9  11   9       46.55       48.76      2.44 o
  -8  11   9      297.57      300.76      6.20 o
  -7  11   9      116.19      115.47      2.59 o
  -6  11   9       48.96       48.40      2.43 o
  -5  11   9       75.95       74.23      2.30 o
  -4  11   9        0.01       -0.77      2.09 o
  -3  11   9       52.11       55.20      2.43 o
  -2  11   9       20.41       21.57      2.44 o
  -1  11   9        6.28        8.51      2.90 o
   0  11   9        0.32        5.19      2.99 o
   1  11   9       18.37       18.26      3.12 o
   2  11   9       86.18       87.99      4.06 o
  -8  12   9       12.66       17.43      2.72 o
  -7  12   9       24.97       29.08      2.39 o
  -6  12   9        0.04        4.24      2.34 o
  -5  12   9        0.83        3.58      2.28 o
  -4  12   9       12.77       14.09      2.53 o
  -3  12   9        3.88        8.97      2.56 o
  -2  12   9       13.64       16.00      2.51 o
  -1  12   9       12.50       12.41      2.84 o
   0  12   9        0.48        3.70      3.36 o
   1  12   9       58.72       53.44      3.73 o
  -7  13   9       60.54       65.87      2.42 o
  -6  13   9        3.11        8.11      2.69 o
  -5  13   9       12.13       14.75      2.80 o
  -4  13   9       32.59       39.08      2.82 o
  -3  13   9       22.80       17.26      2.81 o
  -2  13   9        0.38        3.77      2.87 o
  -1  13   9       30.08       33.02      3.16 o
   0  13   9       24.36       12.51      3.96 o
   1  13   9       55.22       73.01      4.34 o
  -6  14   9        2.44        5.89      2.93 o
  -5  14   9      141.95      140.26      3.07 o
  -4  14   9       14.00       19.76      2.77 o
  -3  14   9       15.76       18.11      2.93 o
  -2  14   9        7.18       10.89      2.89 o
  -1  14   9       94.75       99.78      3.86 o
  -3  15   9       36.09       42.16      3.30 o
 -11   0  10      184.43      171.05      4.73 o
 -10   0  10        0.09        5.73      2.59 o
  -9   0  10       19.30       20.90      2.69 o
  -8   0  10       33.01       42.84      2.78 o
  -7   0  10      238.02      206.39      2.81 o
  -6   0  10       29.13       30.21      2.46 o
  -5   0  10      422.42      341.46      3.29 o
  -4   0  10       55.88       53.28      3.25 o
  -3   0  10       68.22       73.46      2.98 o
  -2   0  10        1.30       10.45      3.63 o
  -1   0  10      249.98      232.29      4.46 o
   0   0  10      148.57      148.28      4.31 o
   1   0  10      181.94      188.96      5.47 o
   2   0  10      236.13      267.17      8.05 o
   3   0  10        3.31        3.66      4.45 o
   4   0  10      156.89      176.14      5.80 o
 -11   1  10      270.56      277.96      2.80 o
 -10   1  10      486.47      475.32      4.59 o
  -9   1  10       68.07       71.17      2.14 o
  -8   1  10        3.04        7.36      1.67 o
  -7   1  10        2.03        2.52      1.69 o
  -6   1  10        2.78        3.67      1.64 o
  -5   1  10        1.91        8.50      1.87 o
  -4   1  10      440.38      437.55      3.99 o
  -3   1  10      117.41      124.98      2.54 o
  -2   1  10       95.63      103.75      2.38 o
  -1   1  10      478.08      494.32      5.24 o
   0   1  10      369.54      353.41      5.00 o
   1   1  10        0.19        6.17      2.76 o
   2   1  10       42.83       44.54      3.06 o
   3   1  10        0.90        4.79      3.30 o
   4   1  10       31.93       32.81      4.08 o
 -11   2  10        2.47        4.50      2.11 o
 -10   2  10       10.22       14.48      1.95 o
  -9   2  10        1.73        4.81      1.89 o
  -8   2  10       85.22       81.48      2.58 o
  -7   2  10      170.93      173.56      2.06 o
  -6   2  10        1.15        2.17      1.70 o
  -5   2  10      162.96      160.10      2.07 o
  -4   2  10      363.95      360.91      3.54 o
  -3   2  10       71.28       72.81      2.37 o
  -2   2  10       85.92       74.46      2.55 o
  -1   2  10      205.03      188.97      2.93 o
   0   2  10       18.54       25.65      2.66 o
   1   2  10       16.16       11.48      2.69 o
   2   2  10        0.11        5.82      2.81 o
   3   2  10        9.24       12.33      3.37 o
   4   2  10        5.87       10.18      3.58 o
 -11   3  10       71.40       71.93      2.17 o
 -10   3  10       61.08       59.19      2.18 o
  -9   3  10        0.49        1.69      1.78 o
  -8   3  10       18.70       24.53      1.88 o
  -7   3  10        3.08        6.34      1.89 o
  -6   3  10       28.18       21.89      1.94 o
  -5   3  10        0.26        2.40      2.09 o
  -4   3  10        5.44        6.03      2.13 o
  -3   3  10       17.89       17.48      2.20 o
  -2   3  10      419.16      410.38      7.23 o
  -1   3  10        7.34        4.24      2.57 o
   0   3  10      139.53      134.17      2.97 o
   1   3  10       15.54       17.99      2.87 o
   2   3  10       42.00       43.66      3.04 o
   3   3  10       33.51       36.15      3.40 o
   4   3  10        5.11        6.08      3.56 o
 -11   4  10      203.95      184.87      2.61 o
 -10   4  10        5.93        6.92      2.20 o
  -9   4  10       84.71       80.76      2.16 o
  -8   4  10       23.78       26.14      1.99 o
  -7   4  10        3.36        5.72      1.94 o
  -6   4  10       75.55       64.85      2.21 o
  -5   4  10        0.21        3.63      2.08 o
  -4   4  10      103.57      112.46      2.85 o
  -3   4  10        0.03        2.90      2.13 o
  -2   4  10      349.51      334.18      3.84 o
  -1   4  10      178.08      161.40      3.14 o
   0   4  10      314.88      286.57      8.39 o
   1   4  10      123.92      112.33      2.98 o
   2   4  10       33.52       34.13      3.14 o
   3   4  10       26.01       27.65      3.54 o
   4   4  10       43.26       47.00      3.68 o
 -11   5  10      125.22      134.28      3.21 o
 -10   5  10      170.07      152.32      2.41 o
  -9   5  10       80.86       78.28      2.25 o
  -8   5  10       35.52       37.05      1.99 o
  -7   5  10        6.91        6.12      2.00 o
  -6   5  10      113.23      105.76      2.05 o
  -5   5  10       33.79       35.36      2.07 o
  -4   5  10       63.92       72.21      2.54 o
  -3   5  10       49.65       46.51      2.34 o
  -2   5  10       30.83       29.43      2.36 o
  -1   5  10       68.75       78.20      2.54 o
   0   5  10       33.90       32.77      2.69 o
   1   5  10       35.26       35.79      2.89 o
   2   5  10        0.05        3.58      3.41 o
   3   5  10        0.93        6.53      3.83 o
 -11   6  10       12.49       19.12      2.63 o
 -10   6  10      181.21      176.26      3.20 o
  -9   6  10      109.73      109.04      2.60 o
  -8   6  10       10.47       20.05      2.18 o
  -7   6  10      190.68      203.36      2.70 o
  -6   6  10       91.48      102.20      2.12 o
  -5   6  10       87.66       84.39      2.23 o
  -4   6  10       22.03       26.39      2.01 o
  -3   6  10       85.81       88.44      2.67 o
  -2   6  10        7.14        8.32      2.31 o
  -1   6  10       19.92       22.46      2.51 o
   0   6  10        0.44        3.06      2.58 o
   1   6  10      107.62       99.94      3.17 o
   2   6  10       25.73       27.05      3.20 o
   3   6  10       32.20       34.92      3.94 o
 -10   7  10       13.51       15.75      2.38 o
  -9   7  10       73.38       80.88      2.21 o
  -8   7  10      238.58      227.24      2.39 o
  -7   7  10       73.64       74.97      2.81 o
  -6   7  10        9.20       14.93      2.04 o
  -5   7  10       48.40       50.82      2.06 o
  -4   7  10       14.73       15.57      2.18 o
  -3   7  10       78.47       78.99      2.44 o
  -2   7  10       61.34       66.93      2.54 o
  -1   7  10       61.46       58.21      2.66 o
   0   7  10      132.77      132.69      3.07 o
   1   7  10        3.10        6.07      3.00 o
   2   7  10       58.90       53.41      4.25 o
   3   7  10       51.34       53.98      6.69 o
 -10   8  10       68.33       69.77      2.43 o
  -9   8  10       83.85       79.19      2.39 o
  -8   8  10       57.57       55.93      2.21 o
  -7   8  10        0.62        2.72      2.38 o
  -6   8  10       77.17       75.96      2.70 o
  -5   8  10       38.91       38.49      2.26 o
  -4   8  10        3.85       11.90      2.10 o
  -3   8  10        7.99       12.08      2.11 o
  -2   8  10      157.37      151.22      2.65 o
  -1   8  10        1.22        6.12      2.64 o
   0   8  10      152.71      138.95      2.97 o
   1   8  10       26.05       25.94      3.37 o
   2   8  10        3.54        8.84      3.66 o
  -9   9  10        1.66        5.94      2.25 o
  -8   9  10       26.31       29.30      2.24 o
  -7   9  10        3.80        7.61      2.09 o
  -6   9  10       97.05       98.14      3.11 o
  -5   9  10      176.88      179.49      2.93 o
  -4   9  10       35.26       40.00      2.29 o
  -3   9  10       18.80       19.91      2.40 o
  -2   9  10       59.85       63.33      2.60 o
  -1   9  10       32.76       32.68      2.56 o
   0   9  10       10.70       12.19      3.45 o
   1   9  10        0.05        0.76      3.48 o
   2   9  10       10.12       11.04      3.90 o
  -9  10  10        0.46        2.53      2.55 o
  -8  10  10      132.43      137.39      3.14 o
  -7  10  10      307.38      319.30      4.74 o
  -6  10  10       54.10       65.78      2.80 o
  -5  10  10       46.11       41.06      2.46 o
  -4  10  10      355.89      368.66      2.97 o
  -3  10  10      115.38      125.38      2.70 o
  -2  10  10        0.94        1.57      2.56 o
  -1  10  10       53.16       63.53      3.20 o
   0  10  10       15.57       19.16      3.20 o
   1  10  10        3.54        2.84      3.44 o
  -8  11  10       70.99       61.43      2.65 o
  -7  11  10        0.09        4.12      2.33 o
  -6  11  10      105.46      107.74      4.17 o
  -5  11  10      146.30      154.95      3.96 o
  -4  11  10        0.03        1.98      2.36 o
  -3  11  10      102.69       97.15      2.69 o
  -2  11  10       60.38       62.85      3.00 o
  -1  11  10        3.21        3.20      3.03 o
   0  11  10       13.90       12.08      3.21 o
   1  11  10        0.29        2.42      3.57 o
  -7  12  10       11.42       13.80      2.47 o
  -6  12  10       14.20       11.86      2.45 o
  -5  12  10        6.17       10.12      2.58 o
  -4  12  10        0.42        5.18      2.51 o
  -3  12  10        9.54       16.58      2.78 o
  -2  12  10        8.32        9.56      2.84 o
  -1  12  10        4.71        4.52      3.07 o
   0  12  10        3.76        1.31      3.24 o
  -6  13  10       67.49       63.54      2.54 o
  -5  13  10       91.10       85.62      2.63 o
  -4  13  10       20.60       19.76      2.71 o
  -3  13  10       80.01       75.06      2.99 o
  -2  13  10      111.16      108.15      3.28 o
 -11   1  11        7.08        7.30      2.24 o
 -10   1  11       52.68       53.17      2.14 o
  -9   1  11       11.22       15.33      1.94 o
  -8   1  11      158.79      150.71      2.83 o
  -7   1  11      105.62      107.16      2.09 o
  -6   1  11       30.45       30.32      1.97 o
  -5   1  11      347.47      346.09      3.40 o
  -4   1  11       70.53       63.65      2.19 o
  -3   1  11       28.33       27.95      2.34 o
  -2   1  11        6.57        8.45      2.52 o
  -1   1  11       68.02       65.79      2.72 o
   0   1  11        5.74        8.20      2.71 o
   1   1  11        4.21        7.28      2.91 o
   2   1  11        9.61       11.40      3.10 o
   3   1  11       61.77       57.88      3.87 o
 -11   2  11        7.23       11.49      2.13 o
 -10   2  11      115.49      123.75      2.79 o
  -9   2  11      312.04      294.08      4.37 o
  -8   2  11       56.63       62.98      1.94 o
  -7   2  11       18.46       20.20      1.90 o
  -6   2  11       80.14       85.99      2.42 o
  -5   2  11       37.38       37.39      2.28 o
  -4   2  11       83.42       85.65      2.30 o
  -3   2  11       64.48       53.26      2.29 o
  -2   2  11      109.52      104.03      2.65 o
  -1   2  11        5.61        7.34      2.58 o
   0   2  11        2.67        6.46      2.79 o
   1   2  11        1.58        2.52      2.97 o
   2   2  11        6.27        7.31      3.29 o
 -11   3  11       27.74       27.73      2.39 o
 -10   3  11       90.42       87.33      2.19 o
  -9   3  11        0.83        2.61      2.04 o
  -8   3  11      166.85      161.90      2.64 o
  -7   3  11      218.25      226.54      3.10 o
  -6   3  11       40.17       46.68      2.10 o
  -5   3  11      195.62      184.99      2.50 o
  -4   3  11      169.26      164.56      2.38 o
  -3   3  11        0.02        4.35      2.12 o
  -2   3  11        6.05        9.36      2.36 o
  -1   3  11        0.61        0.89      2.94 o
   0   3  11       23.99       23.10      2.86 o
   1   3  11       45.53       48.21      3.03 o
   2   3  11       55.58       52.36      3.40 o
 -10   4  11       48.04       54.36      2.30 o
  -9   4  11        2.64        2.64      2.12 o
  -8   4  11        0.92        1.83      1.99 o
  -7   4  11       82.09       81.25      2.25 o
  -6   4  11       64.55       65.79      2.22 o
  -5   4  11        2.03        4.23      2.05 o
  -4   4  11        1.05        5.24      2.14 o
  -3   4  11        6.74        7.48      2.23 o
  -2   4  11      221.02      219.71      2.68 o
  -1   4  11      225.01      225.90      2.93 o
   0   4  11      136.47      129.57      3.84 o
   1   4  11       12.97       14.89      3.49 o
   2   4  11       63.76       58.18      3.47 o
 -10   5  11       70.89       71.25      2.48 o
  -9   5  11        2.66        8.64      2.21 o
  -8   5  11       42.50       46.13      2.22 o
  -7   5  11       28.53       31.52      2.08 o
  -6   5  11        3.51        6.54      2.09 o
  -5   5  11       27.44       29.40      2.13 o
  -4   5  11       10.31        8.03      2.16 o
  -3   5  11       17.03       25.96      2.21 o
  -2   5  11        9.98        7.02      2.46 o
  -1   5  11        0.05        2.71      2.46 o
   0   5  11       27.32       29.87      2.89 o
   1   5  11       25.12       29.08      3.19 o
   2   5  11        5.37        8.53      3.28 o
 -10   6  11       28.73       30.47      2.43 o
  -9   6  11      148.61      141.54      2.49 o
  -8   6  11       54.48       52.36      2.26 o
  -7   6  11       13.37       18.06      2.41 o
  -6   6  11      246.67      247.48      2.61 o
  -5   6  11      256.35      243.46      2.79 o
  -4   6  11       10.89       16.40      2.18 o
  -3   6  11       38.48       34.68      2.38 o
  -2   6  11       33.19       37.24      2.36 o
  -1   6  11      139.80      134.04      3.03 o
   0   6  11        1.36        0.82      2.81 o
   1   6  11       52.47       42.89      3.22 o
   2   6  11        9.84       12.73      3.71 o
 -10   7  11        5.30        9.34      2.40 o
  -9   7  11       34.29       34.49      2.36 o
  -8   7  11       60.12       60.66      2.34 o
  -7   7  11       20.60       29.75      2.53 o
  -6   7  11       47.85       52.32      2.22 o
  -5   7  11        6.19       10.02      2.31 o
  -4   7  11        4.88        9.73      2.38 o
  -3   7  11       45.24       45.57      2.34 o
  -2   7  11       39.73       36.79      2.54 o
  -1   7  11       15.69       11.42      2.67 o
   0   7  11        2.19       10.46      2.83 o
   1   7  11       55.04       52.64      3.85 o
  -9   8  11       14.16       18.79      2.38 o
  -8   8  11        0.80        4.40      2.26 o
  -7   8  11       20.15       24.61      2.14 o
  -6   8  11        0.46        4.66      2.18 o
  -5   8  11       11.09       13.64      2.12 o
  -4   8  11        0.21        2.78      2.27 o
  -3   8  11        3.54        2.81      2.37 o
  -2   8  11      128.98      131.74      2.69 o
  -1   8  11      107.36      123.44      2.89 o
   0   8  11       40.37       45.62      3.07 o
   1   8  11       31.97       32.58      3.68 o
  -9   9  11        0.04        6.34      2.35 o
  -8   9  11        6.65        9.96      2.36 o
  -7   9  11        1.13        4.34      2.38 o
  -6   9  11       46.89       49.66      2.40 o
  -5   9  11      186.67      175.98      2.56 o
  -4   9  11      133.11      120.79      2.54 o
  -3   9  11      114.72      128.82      3.34 o
  -2   9  11      162.45      174.82      2.82 o
  -1   9  11       12.00       19.75      2.86 o
   0   9  11       58.82       54.40      5.08 o
  -8  10  11       45.20       43.88      2.64 o
  -7  10  11       33.82       33.77      2.40 o
  -6  10  11       13.10       15.32      2.31 o
  -5  10  11       11.68       14.40      2.52 o
  -4  10  11        5.14        8.59      2.48 o
  -3  10  11       17.16       22.04      2.64 o
  -2  10  11       45.26       55.53      2.72 o
  -1  10  11       10.46       10.44      2.92 o
   0  10  11        0.04        5.14      4.17 o
  -7  11  11        5.09        9.83      2.54 o
  -6  11  11        3.45        7.69      2.45 o
  -5  11  11        1.48        8.60      2.67 o
  -4  11  11        1.60        2.68      2.50 o
  -3  11  11       25.36       27.55      2.57 o
  -2  11  11        7.14        8.30      3.01 o
  -1  11  11        0.05        3.69      3.53 o
  -5  12  11       23.10       21.86      2.49 o
  -4  12  11      110.95      116.88      2.69 o
  -3  12  11      100.09      112.16      4.16 o
 -10   0  12        0.48        7.02      3.00 o
  -9   0  12        1.34        0.59      2.91 o
  -8   0  12        4.14       10.14      3.01 o
  -7   0  12      152.41      150.72      3.33 o
  -6   0  12      212.68      233.25      3.86 o
  -5   0  12       11.60       14.06      3.47 o
  -4   0  12      535.89      531.51      5.72 o
  -3   0  12      152.27      154.74      4.61 o
  -2   0  12       50.50       51.77      3.52 o
  -1   0  12       43.99       48.73      3.98 o
   0   0  12       40.61       45.34      4.12 o
   1   0  12       20.35       27.45      4.42 o
 -10   1  12       45.42       41.59      2.30 o
  -9   1  12       28.72       30.64      2.17 o
  -8   1  12       77.18       82.99      2.17 o
  -7   1  12       63.26       63.29      2.17 o
  -6   1  12        1.94        4.73      1.90 o
  -5   1  12      122.37      126.97      4.44 o
  -4   1  12      178.90      177.18      4.64 o
  -3   1  12        0.13        0.98      2.67 o
  -2   1  12       23.71       26.73      2.65 o
  -1   1  12       32.36       37.61      2.74 o
   0   1  12        1.38        3.95      2.86 o
   1   1  12       16.07       20.97      3.17 o
 -10   2  12        0.29        5.16      2.20 o
  -9   2  12        0.43        1.59      1.98 o
  -8   2  12        9.09        9.60      1.95 o
  -7   2  12        0.19        3.15      2.04 o
  -6   2  12       28.09       24.92      2.32 o
  -5   2  12       15.94       14.77      2.50 o
  -4   2  12        3.31        5.46      2.33 o
  -3   2  12       63.09       63.58      2.43 o
  -2   2  12       26.85       27.60      2.91 o
  -1   2  12        2.07        5.36      2.79 o
   0   2  12        0.08        2.20      2.64 o
   1   2  12        1.19        3.27      3.04 o
 -10   3  12        0.57        4.39      2.49 o
  -9   3  12        7.29        9.17      2.22 o
  -8   3  12       46.69       54.68      2.40 o
  -7   3  12       33.82       40.48      2.21 o
  -6   3  12       15.23       17.87      2.27 o
  -5   3  12      207.84      215.31      4.09 o
  -4   3  12       56.17       58.87      2.30 o
  -3   3  12       82.58       77.53      2.43 o
  -2   3  12      106.20      100.74      2.68 o
  -1   3  12        1.46        0.91      2.94 o
   0   3  12        4.31        5.54      3.39 o
   1   3  12       47.25       54.34      3.34 o
 -10   4  12        1.12        4.10      2.15 o
  -9   4  12        4.02        6.43      2.16 o
  -8   4  12        0.53       -0.38      2.31 o
  -7   4  12       49.98       55.31      2.51 o
  -6   4  12      138.33      148.95      3.75 o
  -5   4  12        7.72       11.52      2.37 o
  -4   4  12      132.92      132.37      2.57 o
  -3   4  12      166.00      157.83      2.77 o
  -2   4  12       26.00       29.21      2.59 o
  -1   4  12        2.78        4.59      2.66 o
   0   4  12       28.03       30.41      2.98 o
   1   4  12       16.85       21.06      3.19 o
  -9   5  12       34.70       35.32      2.34 o
  -8   5  12       13.91       17.52      2.27 o
  -7   5  12        1.72        5.54      2.39 o
  -6   5  12       78.96       84.40      2.45 o
  -5   5  12       98.98      103.27      2.54 o
  -4   5  12       16.62       21.01      2.41 o
  -3   5  12        8.92       10.04      2.42 o
  -2   5  12       13.53       15.68      2.52 o
  -1   5  12       56.01       66.73      2.89 o
   0   5  12        0.35        1.39      2.97 o
  -9   6  12       19.33       22.73      2.99 o
  -8   6  12      219.35      212.19      2.68 o
  -7   6  12       62.09       69.71      3.96 o
  -6   6  12        1.59        2.74      2.24 o
  -5   6  12        3.52        4.61      2.32 o
  -4   6  12        4.14        5.53      2.57 o
  -3   6  12        1.20        1.08      2.47 o
  -2   6  12       51.19       63.09      2.78 o
  -1   6  12       71.53       73.93      3.09 o
   0   6  12        1.23        2.93      3.07 o
  -8   7  12        4.91        5.85      2.31 o
  -7   7  12       75.27       76.04      2.75 o
  -6   7  12       49.79       52.00      2.36 o
  -5   7  12        5.43        7.10      2.43 o
  -4   7  12        3.51        4.94      2.36 o
  -3   7  12        9.89       12.48      2.57 o
  -2   7  12        0.71        0.10      2.55 o
  -1   7  12        7.47        8.37      2.67 o
  -8   8  12        3.54        2.38      2.70 o
  -7   8  12        4.29        3.96      2.57 o
  -6   8  12       18.07       24.43      2.42 o
  -5   8  12       11.23       11.59      2.19 o
  -4   8  12       71.27       67.65      2.63 o
  -3   8  12       28.59       25.96      2.58 o
  -2   8  12       10.52       11.85      2.70 o
  -1   8  12       11.92       12.92      2.80 o
  -7   9  12       24.77       23.22      2.46 o
  -6   9  12       20.32       21.96      2.49 o
  -5   9  12        1.89        3.33      2.33 o
  -4   9  12        0.21        2.75      2.57 o
  -3   9  12        2.81        4.79      2.52 o
  -2   9  12       11.04       15.79      2.77 o
  -6  10  12       13.83       15.53      2.61 o
  -5  10  12        3.92        5.44      2.62 o
  -4  10  12        7.91        9.13      2.72 o
  -3  10  12        7.12        9.65      2.72 o
  -9   1  13       44.20       43.46      2.27 o
  -8   1  13       36.72       34.36      2.28 o
  -7   1  13        8.55       15.36      2.34 o
  -6   1  13        2.37        6.00      2.29 o
  -5   1  13       39.23       42.87      2.50 o
  -4   1  13       26.69       26.24      3.07 o
  -3   1  13        0.45        1.25      2.79 o
  -2   1  13       28.21       21.97      3.04 o
  -1   1  13       37.42       34.04      3.01 o
  -9   2  13       57.03       53.30      2.46 o
  -8   2  13        0.56        6.75      2.44 o
  -7   2  13        3.39        7.04      2.20 o
  -6   2  13       59.39       63.49      2.42 o
  -5   2  13       47.87       46.51      2.63 o
  -4   2  13       28.97       36.86      2.44 o
  -3   2  13       43.76       47.34      2.62 o
  -2   2  13        3.30        7.28      2.84 o
  -1   2  13       29.71       30.36      3.43 o
  -9   3  13       26.62       20.96      2.38 o
  -8   3  13       99.81       93.00      2.45 o
  -7   3  13       31.55       33.45      2.27 o
  -6   3  13       32.81       38.20      2.39 o
  -5   3  13       31.30       38.46      2.62 o
  -4   3  13        0.09        4.26      2.58 o
  -3   3  13       14.20       15.78      2.72 o
  -2   3  13        1.29        3.59      2.81 o
  -1   3  13        0.37       -1.11      3.12 o
  -8   4  13       87.58       99.77      2.64 o
  -7   4  13       15.38       17.42      2.27 o
  -6   4  13       19.71       23.15      2.72 o
  -5   4  13       24.23       28.36      2.51 o
  -4   4  13        0.80        0.63      2.49 o
  -3   4  13       32.50       32.63      2.52 o
  -2   4  13       33.64       34.75      2.91 o
  -1   4  13        6.69       10.34      2.82 o
  -8   5  13       24.22       25.82      2.47 o
  -7   5  13       65.28       75.36      2.44 o
  -6   5  13       35.90       36.67      2.58 o
  -5   5  13        0.31        1.35      2.52 o
  -4   5  13        4.76        7.86      2.49 o
  -3   5  13       19.60       12.70      2.52 o
  -2   5  13       45.27       39.95      2.73 o
  -7   6  13       45.52       41.00      2.59 o
  -6   6  13        2.31        2.28      2.32 o
  -5   6  13        1.19        4.29      2.51 o
  -4   6  13       40.97       42.50      2.68 o
  -3   6  13        4.88        8.34      2.67 o
  -6   7  13       20.07       21.35      2.53 o
  -5   7  13        0.71        2.73      2.73 o
  -4   7  13       25.23       24.35      2.64 o
  -3   7  13       25.06       26.15      2.80 o
  -6   0  14        7.47        7.18      5.16 o
  -5   0  14       54.83       50.67      4.24 o
  -4   0  14       40.01       41.97      3.91 o
  -6   1  14       84.81       85.06      2.66 o
  -5   1  14        0.17        0.59      2.82 o
  -4   1  14        0.37        2.66      3.08 o
  -6   2  14       14.47       20.02      2.75 o
  -5   2  14       17.80       20.85      2.41 o
 
